# Supplementary material for: The practicality of different eGFR equations in centenarians and near-centenarians: which equation should we choose?
Source: PeerJ. 2020 Feb 21;8:e8636. doi: 10.7717/peerj.8636 (PMC7039118; doi:10.7717/peerj.8636)
Supplement: Data S1 [file peerj-08-8636-s001.xls]

## Sheet: Sheet1
No	sex	age	Systolic blood pressure (mmHg)	Diastolic blood pressure	Waist-hip ratio	Body mass index	Erythrocyte (mmc)	Hemoglobin (g/L)	Mean corpuscolar volume (fl)	Serum creatinine (mg/dl)	Albumin	Serum urea (mmol/L)	Serum homocysteine (umol/L)	Serum uric acid (umol/L)	Total protein
1	male	102	159	76	0.96		4.91	149	96.5	1.07	38.5	5.3	45.1	402	60.4
2	female	82	172	68	0.82	21	4.05	123	94.1	0.75	42.3	4.2	14.7	215	72.8
3	female	82	142	76	0.85	18.69	4.43	115	83.3	0.89	42.8	5	35.1	343	72
4	female	102	158	78	0.89	23.19	4.06	122	96.8	0.8	39	3.6		270	62.6
5	male	84	107	51	0.77	24.01	5.25	161	94.3	1.07	42.3	4.7	37.3	358	74.1
6	female	80	126	78	0.82	15.73	4.08	121	95.1	0.86	41	6.1	22.4	415	69.6
7	female	105	149	80	1.02	23	2.08	68	106.3	0.95	27.6	6.5	13.2	397	86.9
8	female	80	131	87	0.93	22.48	4.02	127	98.8	0.77	44.9	5.3	14.4	297	69.3
9	female	82	101	68	1.1	18.98	4.11	116	89.3	0.62	40.6	4.8	36.2	454	73.5
10	female	104	179	86	0.84	20.45	3.4	97	96.2	1.12	34.2	7.2	14.1	271	58.5
11	male	88	147	65	0.78	16.14	3.87	124	103.1	1.18	38.1	6.6	28.1	305	71.4
12	female	91	149	83	0.84		4.65	103	73.5	0.92	42	6.5	30.2	311	72.6
13	female	90	147	60	0.89	16.71	3.57	107	97.5	0.81	39.4	5.9	15.5	280	66.9
14	female	101	146	78	0.88	15.41	3.65	110	97.5	0.79	39.6	4.3	21.4	238	66.5
15	female	97	109	64	0.88	15.46	4.52	119	85.6	1.21	42.4	7	29.7	339	71.5
16	male	97	151	62	0.9		4.05	93	76.8	0.92	43.9	7.6	25.9	389	79.3
17	male	86	141	76	0.86	24.46	3.82	124	100.3	1.02	41.8	4.6	33.3	301	71.8
18	female	101	145	76	0.76	17.12	4.06	126	93.1	1.13	44.2	9.8	17.2	408	81.5
19	female	87	167	83	0.97	28.17	4.48	136	98.7	0.97	44.1	6	16.6	452	76.2
20	male	101	124	71	1.07		3.63	100	84.6	2.94	29.4	41.8	69.1	911	70.4
21	female	80	182	99	0.9	17.66	4.24	124	88.7	0.58	39.7	7.5	16.4	194	75.3
22	male	82	136	58	0.89	17.22	4.73	146	94.1	0.98	41.4	8	27.5	321	70.5
23	female	104	162	92	0.92	15.72	3.4	107	98.2	0.78	41.6	4	25.9	290	65.6
24	female	105	136	60	0.82	8.22	2.3	72	103.9	0.85	34.7	8.7	21.7	333	61.2
25	female	101	182	73	0.95	20.41	3.1	92	92.9	1.28	39.5	6.9	30.5	413	68.7
26	female	101	186	76	0.87	18.37	3.52	69	73.6	1.46	39.8	7.3		418	73.6
27	female	102	172	79	0.85		4.51	93	64.5	0.59	36.6	2.8	27.5	236	60.5
28	male	107	116	57	0.84	0	4.34	139	95.2	1.2	41.7	8.6	46.6	445	73.3
29	female	109	155	78	0.94		3.92	120	99.5	0.66	40.8	5.6		235	72.5
30	male	100	171	81	0.86	13.91	3.99	109	82.7	0.98	39.4	4.7	20.1	299	63.9
31	male	80	160	105	0.93	33.59	5.53	175	98.4	1.52	48.6	4.3	26.9	482	80.4
32	male	86	189	84	0.84	19.84	5.01	123	84.2	0.89	47	3.1	29.7	304	74.9
33	female	103	164	78	0.86		3.66	98	89.3	0.62	35.7	5.3	21.6	206	62.7
34	female	80	143	89	0.95	22.22	5.04	147	92.1	0.55	43.6	4.6	14.3	359	73.6
35	female	100	143	85	0.84		4.09	121	93.9	0.71	40.4	4.7	26.3	323	79.5
36	female	101	145	76	0.78	18	4.19	112	86.2	0.6	34.7	4.9	21.1	268	73.1
37	female	101	170	80	0.95	17.36	3.02	90	96	0.95	29.3	14.3	40.9	490	53.8
38	male	87	159	82	0.88	18.98	4.61	145	96.3	1.24	42.3	7	24.9	394	69.4
39	female	101	121	55	0.97	19.12	4.29	83	64.3	1.31	37.1	4.2	29.5	209	66.4
40	female	106	104	54	0.91		3.5	106	101.4	2.55	34.3	19.9	52.1	398	67.5
41	female	80	153	74	0.72	15.13	3.76	113	96.5	0.79	41.3	4.5	34.5	197	88.2
42	female	103	142	75	1	14.27	3.65	68	70.4	0.64	24.9	4.3	9.9	156	57.4
43	female	103	185	76	0.87	17.57	3.53	108	101.1	0.92	38.4	6	25.4	298	71.3
44	female	90	121	79	0.9	16.4	3.75	116	96.3	1.46	37.9	5.5	21	184	71
45	female	82	200	80	0.87		4.01	101	84	1.31	45.7	7.2	30.9	328	76.8
46	female	89	213	93	0.86	25.82	4.66	139	96.6	0.98	43	6.3	22.3	378	76.7
47	female	101	154	68	0.92	17.87	4.29	125	93	1.02	36.3	6.6	21.4	480	70.9
48	female	104	168	81	0.92	19.73	4.25	114	86.8	0.96	37.9	4	28.2	312	62.9
49	female	102	183	74	1.08	21.05	4.31	94	71.7	1.88	38.5	10.7	51.9	302	65.2
50	female	101	141	83	0.96		3.81	110	91.6	1.03	40.8	7.8		520	75.5
51	female	101	149	58	0.87	17.86	4.14	119	92.8	0.8	43.1	3.7	34.7	265	80.3
52	male	84	153	66	0.92	23.14	5.27	110	69.3	0.98	48.9	6.7	29	364	72.7
53	female	87	130	75	0.81	16.19	4.19	132	99.3	0.79	43.5	3.3	24.2	340	73.9
54	male	86	96	57	0.74	19.82	4.57	139	99.3	1.02	41	3.4	30.3	314	73.3
55	male	80	153	80	0.94	24.22	3.74	113	96.8	1.73	40.3	6.4	34.2	416	69.6
56	male	84	168	76	0.85	18.24	3.71	111	95.4	2.39	41	9.6	31.9	507	66.5
57	male	82	117	75	0.86	18.51	3.89	123	99.7	1.84	37.9	9.4	27.8	391	86.4
58	female	86	166	78	0.82	18.18	4.49	134	95.1	1.46	47.2	9.6	33.9	453	75.1
59	female	101	195	84	0.91	18.75	3.46	98	91	0.63	37.5	5.6	22.6	299	71
60	male	88	156	74	0.86	15.63	4.3	128	91.6	0.79	45.3	4.6	25.8	321	77.4
61	female	101	145	60	0.86	16.63	3.87	119	97.2	1.09	37.9	5.9	22	121	68.1
62	male	104	149	56	1.17	20.44	5.11	100	62.6	0.9	39.3	4.1	18.9	314	70.1
63	female	103	156	86	0.97	14.27	4.2	123	94.5	0.89	37.3	4.1	21.1	249	60.4
64	female	103	141	64	0.92		3.65	106	91.2	0.86	39.8	4.7		297	65.7
65	female	101	168	74	0.74	16.8	4.7	95	67.9	0.79	31.8	3.7	35.7	193	66.5
66	female	87	147	64	0.91	22.54	3.58	115	101.7	0.69	40.8	9.8	22	383	73.5
67	female	103	179	73	0.95	18.94	4.89	124	80.8	0.74	39.3	5.1	45.3	246	82
68	female	102	166	111	0.92	15.68	5.09	140	83.3	0.78	45.1	4.4	23.9	299	74.4
69	female	91	145	79	0.87	25.4	3.5	111	99.1	0.84	42.5	6.8	17.8	248	74.5
70	female	88	122	75	0.92	17.3	5.48	100	63.5	0.58	37	5.6	21.5	206	71.4
71	female	104			0.71	14	4.81	103	67.2	1.13	40	9.3	23.4	384	80.6
72	female	104	127	68	0.93	15.04	4.55	110	77.8	0.6	38.1	7.2	20.1	235	69.4
73	female	103	196	89	1.02		4.27	113	86.7	0.97	37.2	3.1		274	60.1
74	female	101	106	38	0.95	15.27	3.48	80	75	0.71	34.7	3.7		331	60.6
75	female	100	166	86	0.98		4.23	126	93.1	1.12	40.5	4.6	79.1	433	66.3
76	female	81	129	69	0.83	13.83	4.73	141	91.5	0.77	45.4	5.1	17.1	373	68.4
77	female	106	133	78	0.89	18.74	3.92	111	90.3	0.69	35.9	3.1	22.3	256	65.6
78	female	103			0.83	14.18	5.14	137	86.8	1.29	37.9	8.6	29.6	378	65.7
79	female	100	149	82	0.92	19.9	4.14	108	87.4	1.09	33	8	21.5	369	61.3
80	female	102	208	115	0.86	17.56	3.94	118	99.2	0.62	37.8	3	19.8	224	68.5
81	female	103	149	75	0.79	14.98	4.25	110	86.8	1.11	42.4	7.6	23.3	361	71.2
82	male	87	140	75	0.84	15.41	4.18	133	98.6	0.78	43.5	4.6	23.5	284	72.8
83	male	87	111	65	0.94	16.58	3.74	118	98.4	1.26	40.4	5.2	24.1	338	67.1
84	male	93	173	84		27.74	4.2	123	93.8	1.3	40.8	5.5	25.7	418	77.7
85	male	80	148	67	0.91	26.04	4.4	137	99.3	1.02	43.4	4.6	21.4	414	73.6
86	female	105	169	80	0.85	17.48	4.29	105	80.9	0.54	40.8	4	15.9	169	71.8
87	female	84	159	98	0.83	18.52	4.63	138	92.7	0.77	43.5	4.1	19.6	287	78.9
88	female	100			0.95	14.59	4.78	140	88.7	0.67	47.9	3.4	18.9	347	76.7
89	female	81	180	90	0.95	17.73	4.26	95	75.1	1.26	43.6	8.8	36.9	393	81.1
90	female	101	196	90	0.92	17.26	4.86	131	88.9	0.71	42.4	6	26.6	398	73.8
91	female	84	126	65	0.86	20.17	4.1	113	91.2	0.67	45.2	4.9	15.1	289	77.1
92	female	105	117	59	0.84	18.62	3.93	123	94.7	0.93	39.9	4.8	13.3	231	71
93	female	108	105	47	0.99		3.86	117	96.9	0.97	35.2	8.6	24.8	274	67.2
94	male	101	149	66	0.78	18.4	1.91	68	110.5	1.3	37.3	6.3	201.6	409	61.4
95	male	106	135	65	0.9	21.4	3.82	123	101	1.13	38.4	4.5	25.6	382	66
96	female	96	136	76	0.84	17.38	3.55	107	98.3	0.94	40.7	4.3	22.1	242	68.4
97	female	86	111	76	0.91	22.49	4.82	143	91.1	0.88	41.9	6.3	15.8	349	76.9
98	female	83	156	94	0.84	26.66	4.2	135	104.3	1.75	46.3	8.3	33.4	488	79.9
99	female	103	153	77	0.87		3.74	109	90.1	0.8	37.4	9.9	15.5	412	60.4
100	female	100			0.92		3.75	114	90.9	0.93	37.1	4.1		371	64.3
101	female	101			1.1		4.69	133	89.8	0.85	44.5	4		363	67.1
102	female	101			0.98		3.84	117	94.8	0.78	44.9	6.9	27.9	291	71.5
103	female	102	154	89	0.84	12.84	3.54	108	100.6	0.81	45.1	9.9	54.7	322	72.9
104	female	105	186	99	0.91		3.35	100	91.6	0.98	34.3	6.9	28.2	371	70
105	female	107	129	71	0.88	15.83	4.64	127	87.1	0.79	34.5	30	44.1	525	82.5
106	male	81	154	86	0.89	20.55	4.97	151	96.4	0.94	44.3	4.9	14.9	359	73
107	female	104	157	75	0.98	20.36	3.38	97	92.6	1.02	39.1	7.2	20.6	200	64.4
108	male	81	136	76	0.97	25.64	4.27	155	106.3	1.37	44.6	6	221.3	581	83
109	male	97	199	105	0.9	19.55	4	121	95.3	1.36	40.2	7.8	28.9	457	77.8
110	female	102	126	76	0.92	26.98	4.14	127	98.3	0.93	38.2	6.1	26.5	492	62.9
111	female	100	142	72	0.88	15.36	4.16	132	95.7	0.84	42.3	2.8	12.3	261	77.4
112	female	107	144	80	0.92	16.22	4.54	132	93.2	0.67	35	5.5	29.8	278	62.5
113	female	106	158	79	0.88	17.46	4.81	132	90	0.83	40.7	5	21.9	290	67.2
114	female	86	178	106	0.89		4.27	117	88.1	0.75	39.2	4.6	20.4	300	70.2
115	female	104	111	60	0.81	13.84	3.6	99	91.4	0.75	39.8	5.2	56.8	384	70.4
116	male	84	140	80	0.86	18.66	3.57	103	96.9	1.13	38.4	5.5	20.9	349	61.5
117	female	102	195	82	0.83	19.56	3.1	95	96.5	1.01	39.8	8.5	21.9	446	72.3
118	female	89	138	70	0.95	21.03	5.66	115	68.6	0.76	43	3.7	24.6	333	73.5
119	female	81	154	83	0.92	16.92	4.85	139	89.7	1.03	46.4	4.5	19.8	395	77.6
120	male	84	193	96		25.78	5.04	152	89.3	0.86	40.1	6.1	22.4	412	78.8
121	female	104					3.52	90	84.7	0.98	37.1	8.3	18.6	252	72.7
122	female	103	192	89	0.79	12.94	3.69	116	98.4	0.66	34.2	4.1	16.5	300	87.6
123	male	102	149	88	0.8	17.85	3.97	118	94.5	1.32	41.4	6.5	25.3	524	68.3
124	male	102	155	82	0.8	16.89	3.88	115	91.8	2.18	40.9	12.4	31.2	516	71.9
125	male	102	157	66	0.97	16.02	3.91	118	90.5	0.97	44.7	3.2	59.5	277	72.1
126	male	102	188	93	0.94	17.38	4.45	123	88.3	1.44	38.3	8.3	22.9	304	74.9
127	male	82	184	84	0.98	20.83	5.04	131	82.7	0.83	45.7	5.1	25.8	330	62.3
128	female	101	142	70	0.8	18.66	3.85	110	92.5	0.89	37	7.6	18.2	375	65.4
129	female	105	150	85	0.8	32.63	4.44	130	100.5	0.98	34.9	4.7	19.5	325	68
130	female	100	149	59	0.89	22.4	4.74	108	72.2	1.32	39.9	9.2	22.8	330	69
131	female	83	124	80	0.99	20.17	3.73	107	96.5	0.64	39.3	4	16.4	208	73.7
132	female	84	188	88	0.84		4.21	124	94.1	0.84	38.5	4.7	22	204	71.3
133	female	101	177	65	0.93	14.79	3.64	103	91.2	1.02	37.2	7.1	39.2	304	68.6
134	female	104	146	72	0.89	20.73	3.91	119	94.4	0.58	43.5	4.5	22.6	306	77.2
135	female	103	141	87	0.82	17.11	4.32	113	82.4	1.03	33.9	6.3	23.3	335	62.4
136	female	104	138	81	0.81	13.03	3.51	101	93.7	1.12	42.4	7.8	28.1	303	63.4
137	female	107	157	53	0.87	16.3	3.8	112	92.1	0.77	36.3	7.2	23.4	281	65.7
138	female	110	144	68	0.9		3.33	105	101.8	0.89	30.8	3.9	32.1	300	60.1
139	male	82	115	96	0.95	21.67	4.81	153	95.6	1.21	42.2	5.1	44.2	359	70.2
140	female	84	156	69	0.82	20.09	4.1	123	97.3	0.95	43.4	5.5	18.4	296	79.1
141	male	80	166	92	0.79	19.05	4.18	126	92.8	1.12	42.9	6.5	26.4	291	69.5
142	female	102	148	64	0.93	16.89	3.65	105	94	0.8	43.2	9.6	13.6	404	72.9
143	female	82	117	76	0.95	17.6	4.44	134	92.1	0.7	36.7	2.9	21.6	254	64.2
144	female	102	144	73	1.08		4.04	124	89.5	1.47	41.5	7.4		514	73.3
145	female	103	172	52	0.93	12.29	2.89	83	94.1	1.44	35.7	9.1	35.2	420	63.7
146	female	84	140	80	0.85	21.5	5.24	127	81.7	0.95	44.1	6.2	18.9	363	71
147	female	86	188	76	0.97	14.79	3.69	113	96.7	0.87	38.1	6.3	17.6	246	66.8
148	male	80	139	74	0.95		4.98	154	91.2	0.88	46.6	5.2	26.6	450	69
149	male	104	129	76	0.9	23.87	4.26	130	94.1	1.2	40.8	4.1	23.4	355	62.6
150	female	91	134	76	0.79	19.29	3.75	106	90.9	1.19	41	7	18	412	62.7
151	female	101	158	101	0.91		4.66	128	87.6	0.55	45.4	6.9	20.8	286	80.5
152	female	81	163	90	0.86	24.56	5.34	122	75.1	0.59	48.2	2.9	21.5	323	75.1
153	male	89	127	74	0.94	19.18	3.89	114	91	1.27	41	5.8	23.8	455	65.8
154	female	105	156	78	0.86	12.26	3.05	97	105.9	0.84	34.4	6.9	23.8	258	69.5
155	female	101	162	76	0.86	19.31	4.18	115	88.3	0.84	40.2	5.8	47.4	354	72.2
156	female	100			0.88	15.35	3.67	114	99.7	0.97	36.1	3.7	21.6	337	66.4
157	female	104			0.88	21.76	4.35	130	93.1	0.68	42.8	4.9	47.3	250	77.6
158	female	91	150	76	0.93	19.17	3.73	119	99.2	0.9	45.2	3.6	21.9	363	77.6
159	female	108			0.81		3.93	117	88.3	0.54	37.4	2.9	10.9	200	68.5
160	female	101	155	86	0.94	17.36	3.84	107	91.1	0.74	35	6.9	17.1	445	66.9
161	male	87	110	69		23.42	4.63	148	95.9	1.11	44.4	10	25.6	327	74.2
162	female	102	146	76	0.9	16.56	4.31	131	98.4	1.07	42.7	7.6	34.5	387	70.1
163	female	101	134	88	1.05		4.18	117	85.6	0.6	38	4.2	14.1	201	71.3
164	female	87	136	71	0.79	16.66	4.38	126	91.8	0.85	43.9	2	20.8	258	79.7
165	female	94	176	76	0.88	17.78	5.66	122	72.1	0.85	40	6	17.5	255	71.2
166	female	86	180	106	0.92	19.31	4.25	120	91.1	0.8	43.3	4.7	23.3	260	71.8
167	female	84	154	81	0.87	20.92	3.94	113	89.1	0.85	42.1	3.4	17.8	317	80.7
168	male	106	140	76	0.87	18.29	3.41	108	100	1.18	42.4	5.4	40.8	365	70.1
169	male	86	123	71	0.96	29.3	5.61	156	87	1.19	45	4.8	37.1	484	83.4
170	male	107	134	68	0.85	16.67	3.54	119	99.4	1.11	36.8	5.4	32.3	319	69
171	male	103	127	60	0.79	19.78	4.46	82	64.3	1	38.4	6.1	26.4	496	65
172	female	109	176	80	0.91	20.54	3.99	114	90	0.66	38.6	5.2	12.6	227	59.5
173	female	101	151	78	0.98	21.6	4.25	130	94.8	0.94	40.6	4.4	19.9	296	69.5
174	female	81	172	83	0.8	26.14	4.52	125	90.5	1.04	39.7	5.9	15.8	351	75.7
175	female	82	178	69	0.89	24.2	3.88	116	95.4	0.69	43.8	6.7	14	440	71.2
176	female	84	163	79	3.25	17.6	3.52	111	104.3	0.7	39.6	2.6	18.6	308	72.5
177	female	81	147	97	0.9	17.67	4.26	125	93	0.71	42.2	5.9	21	330	81.2
178	male	89	126	71	0.95	21.6	5.19	157	97.3	1.05	44.2	6.8	20.8	407	68.7
179	female	103	190	109	0.91		4.48	123	85.7	0.49	41.8	19	35.6	190	75.5
180	female	82	176	76	0.97	20.22	4.15	118	92	0.72	43.5	3.7	13.6	263	72
181	female	86	144	77	0.83	16.22	3.87	113	91.2	1.12	40.6	7	33	401	72.4
182	female	101	121	71	0.83	17.36	3.39	102	94.7	1.14	41.9	7.8	17.5	389	69.6
183	female	83	129	76	0.93	15.7	3.2	112	107.5	0.75	40.7	5.2	25.3	171	69.3
184	male	79	176	98	0.89	23.71	5.55	131	79.3	1.1	41.8	4.3	28.4	346	68.2
185	female	93	131	75	0.89	16.68	3.88	116	93.8	0.69	40.3	5	10.3	221	67.7
186	female	86	185	94	0.94	22.5	4.19	127	95.9	0.86	43.1	5.5	15.4	247	71.5
187	female	83	178	93	0.87	25.32	6.06	133	69.5	0.64	41.4	4.7	18.8	285	73.1
188	female	101	129	68	1.05		4.63	145	95.2	0.66	39.4	4.3	19.3	291	65.2
189	female	87	166	67	0.88		3.91	121	98.5	1.04	41.8	5.8	22.3	445	65.2
190	male	103	145	81	0.98	16.92	5.27	152	88.4	1.55	46.6	8.3	21.1	581	88.6
191	female	100	140	71	1.06	16.7	4.12	110	86.7	0.62	39.5	2.9	13	236	84.6
192	female	110	131	65	0.83	13.44	4.76	102	72.5	0.72	34.2	6.4	14.7	261	64
193	female	113	132	80	1	20.92	5.4	133	77.6	1.37	37.5	7.6	23.8	333	79.6
194	female	104	153	84	0.74	16.67	3.75	94	82.4	1.36	31.4	5.3	21.9	285	63.9
195	female	81	162	133	0.89	17.73	3.76	114	94.9	1.03	43.2	7.5	16.1	393	74.5
196	female	93	138	66	0.97	21.96	4.57	128	94.1	0.79	43.9	3.4	25.4	240	73.2
197	male	83			0.88	17.59	3.72	115	97.8	0.89	43.2	4.4	19.5	342	67.1
198	female	80	173	100	0.94	30.67	4.59	132	87.1	0.87	49	4.4	30.1	415	82.2
199	male	85	177	86	0.89	19.34	4.22	124	96.7	1.4	38.4	6.7	23.3	417	66.6
200	female	82	144	80	0.89	19.2	4.21	127	94.1	0.67	44.1	3.6	13.1	256	71.4
201	female	105	171	91	0.98		5.07	114	73.6	1.1	45.6	6	61.5	514	78
202	female	104	156	83	0.78	20.13	3.61	109	97.2	1.33	40.7	7.9	33	446	69
203	female	100	131	67	0.79	14.13	4.27	110	79.9	0.6	41.1	5.2	22.5	260	76.9
204	female	103	168	71	0.93		4.03	91	75.7	0.71	39.3	5.2	20.7	339	75.9
205	female	104	133	79	0.94	16.71	4.58	140	100.2	0.92	42.5	4.9	29.3	358	79.4
206	female	105	146	70	0.81		3.42	104	95.9	0.76	34.9	7.7	46	203	60
207	female	101	151	78	0.91	15.4	4.22	105	80.8	0.74	33.1	3.8	22.9	456	67.6
208	female	109	115	64	0.84	16.48	3.82	123	101.8	0.81	31.4	10.8	25.8	291	78.4
209	female	102	124	70	0.9	21.58	3.39	104	104.1	1.13	37.8	6.6	39.8	493	71.5
210	female	100	165	88	0.94	17.74	3.76	122	99.5	0.71	41.4	6.1	16.7	315	62.4
211	female	100	192	88	0.84	20.97	3.92	119	94.1	0.98	42	7.7	30.8	410	71.1
212	female	82	139	82	0.96	19.48	6.03	190	100	0.97	40.7	6.7	22.6	318	71.6
213	female	101	168	73	0.85	17.01	3.55	107	96.6	0.75	43.2	6.2	26.6	337	74.6
214	female	81	112	81	0.81	17.47	4.07	122	95.1	0.86	42.7	8	21.4	242	69.9
215	female	80	139	85	0.82	17.36	4.9	143	92	0.49	43.9	3.4	17.1	130	63.7
216	female	101	147	81	1	17.75	3.36	96	93.8	1.19	29.8	9.3	32.4	441	67.6
217	female	101	139	95	0.96	12.24	3.47	104	93.4	0.93	34.8	8	18.5	234	64.6
218	male	103	147	68	0.83	19.07	3.82	127	103.9	0.76	43.2	5.1	14.9	372	72.1
219	male	100	120	76	0.93	19.68	4.2	132	97.1	1.58	35.4	4.7	48	495	69.2
220	male	105	147	76	0.93	19.33	3.81	116	93.2	1.01	34.7	6.9	24.4	247	69.3
221	male	90	136	76	0.94	27.55	4.38	138	100.2	0.84	44.8	5.4	19.7	379	75.7
222	male	102	166	77	0.99	15.57	4.27	122	93	1.19	37.7	5.9	27.3	267	68.7
223	male	83	131	73	0.88	18.83	4.2	134	97.6	1.05	45.4	3.8	32.9	395	76.1
224	female	103	188	96	0.84	19.3	4.15	126	93.5	0.7	41.4	5.6	15.2	293	69.9
225	male	83	111	65	0.8	21.57	5.18	166	97.1	1.24	44.7	7.1	27.8	450	76.5
226	male	101	152	79	0.83	18.73	3.71	112	90.6	1.17	40.4	7	34	389	70.6
227	male	100	175	86	1.02	19.57	4.5	131	89.1	0.96	39.5	3.5	27.5	260	74
228	female	103	152	86	0.87		2.65	85	104.2	0.64	35	5.3	22.6	219	64.7
229	female	111	132	65	0.87		3.45	97	88.1	1.18	33.1	3.6	31.4	221	57.4
230	male	83	117	71	0.9	23.2	3.95	130	100.3	1.11	38.2	3.8	30.3	456	67.2
231	female	104	151	80	0.92		3.25	80	83.7	0.72	28.8	4.2	25.4	326	66.7
232	female	102	148	62	0.85	13.92	4.21	110	88.8	1.05	35.8	6.1	20.7	263	66.6
233	female	83	133	82	0.88		4.67	140	97	0.71	46	4.7	16.5	252	75.4
234	female	83	155	84	0.82	14.71	3.31	111	97.9	0.92	43.7	5.5	77.2	344	71.4
235	female	101	151	78	1.29	18.44	4.12	119	90.5	0.58	44.5	4.2	16.3	214	69
236	female	100	190	96	0.85		3.38	99	92.9	1.92	44.2	10.1	32.9	466	67
237	male	81	147	73	0.82	20.2				1	41.3	3.6	29.6	231	71.8
238	female	101	195	81	0.97	27.28	3.32	108	103.6	1.01	37.8	4.2		378	70.6
239	female	104	137	67	0.9	20.83	4.85	139	90.3	0.72	43.3	6.6	23.7	275	70.3
240	female	102	202	100	0.87	13.67	3.85	110	93.5	1.13	35.9	6.8	31.1	508	72
241	female	103	196	101	0.94	0	3.91	113	95.1	0.7	39.5	7.9	23.3	254	61.6
242	female	82	148	67	0.31	20.09	4.07	120	93.1	0.97	40.4	4.8	21.1	389	70.4
243	female	101	150	64	0.87	15.6	2.64	78	92	1.69	39.5	8.9	31.6	522	69.1
244	female	101	174	86	1.14	21.93	4.37	136	94.5	0.69	45.8	4.7	14.8	318	66.2
245	female	101	136	67	0.86	18.79	4.16	128	92.8	0.68	37.1	6.7	21.5	301	69.8
246	female	91	132	76	0.76	19.31	4.36	99	77.1	0.77	42.7	3.5	20.1	266	62.1
247	female	101	175	91	0.9	21.16	5.64	119	66.7	0.86	40.2	5.8	13.6	331	71.4
248	female	90	192	71	0.72	15.46	4.16	97	79.1	0.63	36	4.4	16.6	278	73.2
249	female	100	179	83	0.9		4.92	113	73.4	0.67	40.2	6.5	17.4	248	72.6
250	female	81	130	60	0.85	19.85	5.15	114	74.6	0.61	42.6	4	20.2	307	68.9
251	female	89	140	85	0.86	21.07	3.91	120	97.2	0.92	40.7	6.6	25.3	300	76.9
252	female	102	155	97	0.88	18.72	4.24	122	91	0.85	37.7	5.1	25	351	61.3
253	female	87	141	76	0.89	21.25	3.88	129	101.8	0.69	41	4.6	20.3	248	79.4
254	female	103	121	71	0.91	20.22	4.38	124	87.9	0.93	36	6	20.4	458	67.8
255	female	104	147	90	0.91	14.57	4.24	121	89.6	0.55	38.8	5.8	19.3	587	63.5
256	female	105	148	82	0.92	15.05	3.26	100	97.5	1.31	43.3	9.3	26	319	68.3
257	female	102	119	66	0.85	16.09	4.23	117	87.2	0.74	36.7	4.1	44.6	249	64.2
258	male	101	140	75	0.96	23.18	4.03	91	78.2	1.33	33.2	6.2	29.5	547	58.9
259	female	104	164	78	0.85	19.64	3.87	99	90.2	1.15	37.1	5.5	40.6	308	71.3
260	female	88	200	103	0.88		4.62	137	92.9	0.79	43.6	4	20.2	224	70
261	male	103	177	74	0.93	22.27	4.67	135	90.8	1.28	41.7	5.2	29.8	398	68.1
262	male	87	150	84	0.83	21.81	4.34	137	98.2	1.06	41.6	5.1	31.6	521	78.2
263	female	104	156	77	0.92	19.89	4.56	136	90.6	1.03	35.2	7.8	22.2	465	62.9
264	female	86	179	92	0.86	26.16	5.87	115	66.3	0.64	41.8	3.3	16.1	304	72
265	female	100	181	102	0.86	22.96	4.71	139	92.6	0.83	43.1	4.1	31.9	404	71.2
266	male	100	149	98	0.87	21.95	4.38	118	86.8	0.85	41.5	5	26.6	257	79.6
267	female	88	134	75	0.83	23.29	3.53	110	105.1	1.6	40.9	8.9	20.7	470	69.5
268	female	91	160	92	0.83	21.39	4.22	119	92.7	0.76	42	7.9	20.5	352	69.7
269	female	90	160	79	0.82	21.36	4.52	104	79.6	0.69	39.9	5.4	17.9	284	78.7
270	female	82	145	90	0.76	21	4.38	131	94.3	0.74	41.2	3.5	17.1	217	67
271	male	101	154	83	0.85	21.03	4.69	144	95.1	1.1	41.3	4.4	37.4	246	72.6
272	male	90	116	57	0.82	17.5	4.27	86	80.1	0.9	35	6.1	21.7	416	71.5
273	female	105	200	93	0.98	11.77	4.64	128	88.1	0.64	39.9	5.6	51.8	273	75.1
274	female	87	184	86	0.84	20.24	4.17	125	100	0.96	46.3	5.8	25.3	306	74.8
275	male	102	173	76	0.81	18.78	4.01	117	89	1.01	38.8	6.5	15.3	418	66.2
276	female	100	163	88	0.9		4.07	118	90.2	1.83	42.8	9.2	29.9	460	73
277	female	100	138	69	0.95		4.09	110	84.1	0.84	35.2	5	31.9	320	58.8
278	female	104			0.99	29.83	3.42	114	103.2	0.75	38.3	3.2		260	71.7
279	female	100	173	78	0.88	16.32	4.42	128	89.8	0.74	42.9	4.2	18.7	431	78.6
280	female	101	118	56	0.78		3.26	74	73.6	1.04	28.6	3.8	23.1	249	55.2
281	male	106	116	71	0.75	12.38	3.36	107	105.7	1.66	32	8.7	42.2	546	66.4
282	female	100	142	82	0.98	13.85	2.19	80	116.9	0.6	43.8	3.5	16.7	449	64.4
283	female	105	180	83	0.79	13.02	3.97	114	92.9	0.72	36.4	2.7	24.5	266	64.7
284	male	100	139	55	0.9	14.3	3.06	92	102.6	1.19	29	6.8	34.2	233	59.3
285	female	100	144	68	1.12		5	132	82	0.76	38.5	4.9		369	78.3
286	male	93	121	67	0.82	17.95	3.77	92	83.6	1.33	40.2	7.4	37.5	491	68.9
287	female	101	197	67	0.91	22.91	3.97	112	90.9	1.33	41.6	14.9	29.5	537	70.8
288	male	109	150	87	0.97		4.75	135	88.2	1.49	43.7	8.7		306	67
289	female	105	154	82	0.89	16.36	4.12	124	92.7	0.68	41.7	2.8	16.5	280	72.1
290	male	101	138	76	0.85	17.75	3.42	94	89.5	2.47	42.4	22.8	46.5	529	69.7
291	female	101	144	79	0.86		4.23	102	76.8	0.49	25.7	8	10.6	255	69
292	female	88	145	60	0.84	20.07	3.79	115	98.2	0.92	44.3	8.2	27.1	390	73.7
293	female	84	175	94	0.9	23.55	5.42	142	86.3	0.63	45.8	4.9	22.3	248	75.8
294	female	93	185	80	0.79	25.54	4.41	118	86.6	1.14	41.3	7.7	26.3	358	74.5
295	female	100	199	99	0.82	18.27	4.51	136	93.8	0.72	41.2	3.4	15.7	332	62.5
296	female	92	133	78	0.87		3.85	115	97.7	0.64	37.5	5.9	17.8	208	65.9
297	female	83	143	78	0.92	20.82	4.73	114	81.4	0.79	44.2	3.5	25.7	230	78.4
298	female	82	139	93	0.83	21.94	5.05	152	93.7	0.61	45.3	2.7	16.5	251	82.9
299	female	82	135	68	0.8	14.47	4.89	131	88.1	0.66	37.9	3.6	25.4	248	73.2
300	female	89	180	80	0.75	23.63	4.84	125	86.2	1.01	37.1	4.4	45.3	273	70.2
301	female	83	133	87	0.86	19.56	3.67	111	94	0.72	30.2	4.1	47.9	412	62
302	female	82	137	76	0.75	21	5.35	124	74.4	0.74	43	4.8	26.4	240	73.7
303	female	80	156	90	0.74	20.97	4.7	136	91.5	0.75	41	4.2	15.8	220	68.1
304	female	83	144	62	0.92	16.07	5.19	111	78.8	0.64	40.3	5.8	26.3	381	63.2
305	female	82	162	100	0.98	19.53	4.82	116	79.7	0.63	36.8	3.6	20.5	197	69.1
306	female	83	162	81	0.96	32.19	4.44	121	89.9	0.8	36.8	3.5	18	250	74
307	female	84	194	78	0.95	18.09	4.36	126	93.1	0.74	43.5	5.9	21.5	252	71.7
308	female	103	137	74	0.87	13.45	3.69	95	83.5	2.29	35.8	10.6	42	479	69.9
309	male	83			0.77	17.51	4.41	123	85.9	1.38	43	6.2	26.9	392	66.2
310	female	100	169	76	0.83	22.26	4.5	130	95.3	0.63	39.2	4.6	23.7	285	62.5
311	female	101	137	64	0.79	21	3.81	124	98.2	0.58	40.3	3.6	16.1	164	76.3
312	female	84	132	76	0.9	24.41	4.12	120	88.1	0.87	45.8	6.1	16.8	286	69.2
313	female	101	158	87	0.88	21	4.59	129	86.3	1.23	46.7	7.5	26.1	309	78.5
314	female	102	161	82	0.91	23.79	4.37	126	96.1	1.24	46.8	7.7	43	271	76.4
315	female	87	145	63	0.86	28.06	4.27	128	104	0.83	44.9	5	32.4	335	75.1
316	male	83	184	92	0.91	21.51	4.34	131	97.2	1.21	34.9	6.6	28	520	67.4
317	female	101			0.71	15.98	4.22	128	92.2	0.81	42.6	6.4	11.9	291	66.6
318	female	101	179	75	0.93	17.78	3.74	89	79.7	1.1	43.9	4.8	30.7	216	72.2
319	female	83	140	66	0.88	22.84	4.12	123	92.2	0.72	41.2	3	24	345	74.9
320	male	84	116	72	0.87	17.88	5.36	163	93.7	1.52	39.6	9.7	28.9	474	71.8
321	male	91	121	76	0.81	17.72	4.31	128	94.7	1.1	37.8	6.9	19	349	69.9
322	male	102	106	61	0.73	14.89	3.93	117	94.1	0.92	33.5	6.7	22.3	461	64.8
323	male	101	119	58	0.82	18.71	3.87	115	93	1.33	35.4	6.3	33.7	404	64.6
324	male	81	106	61	0.87	19.02	4.41	132	93.9	0.69	39.3	5.5	12.8	323	64.9
325	male	84	158	80	0.87	18.77	4.48	145	100.9	0.83	47.3	6.2	47	483	74.4
326	male	83	181	86	0.79	18.8	4.28	123	93.9	1.92	42	9.9	27.3	44	77.5
327	female	80	127	60	0.78	16.36	3.97	119	95.2	0.68	44.5	5	13.3	196	80.6
328	female	100			0.82	13.63	3.3	105	93.9	0.94	36.9	6.7	21.2	285	70.8
329	female	88	136	74	0.87	20.26	4.27	112	83.1	0.71	37.8	3	26.7	261	71.5
330	female	102	147	65	0.88	12.28	4.84	143	89.7	0.62	43.6	3.1	55.4	211	74.5
331	male	100	128	77	0.97	17.26	3.89	120	99.2	0.96	38.4	6.6	40.2	361	69.2
332	female	93	168	62	0.88	21.86	4.45	118	86.1	1.09	40.7	4.8	30.4	490	73.4
333	female	102	165	88	0.88	20.16	4.75	137	92.8	0.93	44.6	5.2	50.7	277	75.6
334	female	83	130	74	0.76	17.03	3.76	113	94.7	0.63	43	6.2	20	212	71.4
335	female	83	146	81	0.89	25.24	4.55	143	94.9	0.8	47.1	5.2	17.2	300	76.3
336	female	101	160	90	0.92	20.12	3.37	118	109.2	1.14	41.3	6.4	53.2	359	68.7
337	male	83	137	77	0.86	18.8	5.46	164	90.8	0.72	45	5.7	16	165	71.2
338	male	92	142	68	0.88	19.82	4.28	120	90.7	1.1	39.6	3.2	18.9	392	63.7
339	male	87	106	68	0.91	19.38	3.78	122	100.8	1.45	39.3	6.7	21.7	534	71.6
340	male	101	153	87	0.97	17.91	2.97	85	91.2	1.95	30.9	8.5	44.5	362	60.5
341	male	82	167	85	0.85	26.07	6.62	173	82.6	0.69	40.2	5.1	19.4	406	78.4
342	female	84	171	88	1.01		4.66	147	97	0.62	43.5	4.7	20.5	205	82.5
343	male	87	118	72	0.86	18.07	4.73	135	92.2	1	39.6	6.9	14.3	264	69
344	male	89	120	62	0.88	16.88	4.54	134	94.7	1.82	33.2	10.6	22.8	460	69.8
345	female	87	140	70	0.86	13.61	4.6	92	68.3	1.03	41.9	8.1	39.2	285	71.8
346	female	87	135	7	0.98	20	4.87	129	88.3	0.96	39.8	5.4	19.5	390	74.4
347	female	83	183	94	0.81	14.67	5.57	133	78.8	0.72	40.4	4.4	21.2	309	72.3
348	female	85	149	83	0.83	23.07	4.53	107	80.4	0.97	43.9	7.4	33.2	335	74.7
349	female	101	131	78	0.98	19.82	4.07	126	100.7	0.9	41.4	6.9	24.8	323	70.7
350	female	104	143	58	0.86	16.38	2.21	64	97.7	0.74	27.7	8.3	21.5	286	55.4
351	female	110	201	66	1.18		3.35	108	100.9	0.79	35.9	2.3	23.2	337	62.5
352	female	103	168	64	0.82	18.77	4.01	120	94.3	0.69	40.2	5	18.1	280	68.4
353	female	102	183	79	0.97		4.35	120	85.1	0.6	35.5	2.6	16.4	273	65.9
354	female	86	147	78	0.89	19.94	4.22	136	97.9	0.57	45.5	6.3	14	315	76.5
355	female	102	150	118	0.89		4.82	137	88	0.71	38.9	5	24	140	65
356	female	102	136	78	1.14	23.44	4.09	117	92.9	0.76	41.1	4.8	16.5	215	74.4
357	female	100	128	86	1.23	19.24	4	114	94.5	0.88	39.2	6.3	27.4	286	70.9
358	female	81	142	79	0.83	12.76	4.19	131	98.1	0.67	43.9	3.1	20.6	236	72.6
359	female	100	202	95	0.86	20.16	4.04	120	93.3	0.74	41.9	8.5	26.8	326	68.7
360	female	102	170	78	0.87	14.81	3.49	105	93.7	1.22	26.7	6.5	31.7	399	77.1
361	female	101	169	73	0.92	19.51	3.91	106	88	0.93	34.5	7	34	315	76.1
362	female	82	175	105	1.01	24.65	5.48	122	73	1.02	41.6	6.8	23.4	439	73.5
363	female	109	177	85	0.91	17.59	4.11	127	94.2	0.92	36.1	4.8	25	265	69.5
364	female	101	189	89	0.9	20.44	3.98	129	99.5	1	41.7	6.4	43.9	333	70.7
365	male	85	160	80	0.79	18.42	4.96	138	91.9	1.2	43.6	5.4	34.5	392	80.6
366	male	82	146	109	0.93	22.31	5.99	130	74.3	1.72	43.1	7.3	24.2	398	70.3
367	female	80	119	85	0.83	22.96	5.83	132	75.3	0.64	44.6	3.3	23.5	180	77.5
368	male	102	172	91	0.9	21.56	3.6	116	97.5	1.31	41.3	4.5	18.5	520	71
369	female	101			0.93	25.24	5.01	142	92.8	0.92	40.6	4.1	26	313	71.3
370	male	83	170	102	0.81	18.67	4.88	144	95.3	0.77	39.1	7.2	15.2	299	76
371	male	87	161	87	0.88	19.9	5.16	147	93	0.98	42.5	6	16.5	432	72.6
372	female	83	139	81	0.88	19.63	4.7	130	89.6	0.83	44.2	6	17	315	70.7
373	female	102	142	73	0.77	16.4	3.48	104	98.9	0.85	37.2	4.3	22	389	66
374	female	100	139	66	0.84	18.06	4.27	94	74.7	1	35.3	3.6	25.3	331	60.9
375	female	105	144	57	0.86	11.85	3.81	102	88.2	0.57	32.8	3.2	14.6	210	64.6
376	female	104	135	73	0.98	1.53	4.25	114	85.6	1.5	38.9	10.6	27.2	364	70.1
377	female	104	200	97	0.94	21.16	5.02	151	94.8	0.93	38	3.2	27	48	67.2
378	female	101	114	67	0.87		4.61	132	93.1	0.81	37.3	6.7	26.5	290	74.2
379	female	85	152	80	0.92	22.41	4.01	129	100	0.85	44.8	6.1	20.5	474	78.2
380	male	82	110	69	0.83	21.66	4.47	142	100.7	1.18	39.5	10.6	25.8	565	71.8
381	male	88	140	82	0.87	23.6	4.6	105	74.8	0.96	40.7	5.4	24.9	324	71
382	female	102	188	88	0.89	20	3.99	120	92.2	0.79	40.4	6.7	23.9	327	69.5
383	male	106	115	61	0.83	16.02	4.48	97	73.7	0.88	30.3	4.3	23.5	326	65.7
384	female	101			0.87	12.27	3.83	117	92.4	1.13	35	5.7	28.6	345	70.4
385	female	91	134	65	0.83	22.22	4.08	124	98.3	0.79	41.3	3.7	17.1	331	64.4
386	male	83	161	84	0.85	18.75	4.75	144	92.4	1.13	42.1	6.6	18.5	479	73.6
387	male	84	156	95	0.88	20.49	5.25	146	92.2	1.06	45.2	7.3	23.6	451	76.8
388	male	92	125	59	0.84	17.22	3.36	79	80.4	1.38	35.1	7.3	23.2	398	79.4
389	female	101			0.88		6	121	65	0.44	47.9	5.3	26.1	189	84.1
390	female	106	178	65	0.94	20	3.61	112	97.8	0.93	39.9	5.5	57.8	434	75.3
391	female	96	141	85	0.9	28.83	4.04	119	93.6	0.68	41.6	6.1	19.2	136	74.7
392	female	89	177	88	0.94	27.29	4.36	117	87.2	0.84	44.3	5.9	17.6	300	74.6
393	female	100	149	75	0.82	15.35	3.44	102	95.1	0.72	36.8	6.4	14.5	241	59.8
394	female	108	126	70	0.87		4.35	99	72.9	0.54	42	4.5	18	479	71.4
395	female	101	102	62	0.93	19.17	4.54	122	85.2	0.95	41.6	3.6	12.8	426	72.6
396	female	89	129	88	0.76	19.85	4.97	117	74.4	0.62	45.5	3.2	15.5	328	71.6
397	female	83	144	78	0.95	20.83	4.23	79	62.2	2.16	42.8	12.7	25	459	73.5
398	male	103	136	78	1.07	19.11	3.91	112	85.7	0.88	36.7	4.6	14.5	223	62
399	female	103	123	72	0.81	17.07	3.53	105	95.5	0.8	37.4	6.3	17.2	340	72.2
400	male	87	155	83	0.79	17.19	4.3	137	97	1.04	35.9	5.4	12.8	371	59.4
401	female	109	142	81	0.89	16.8	4.02	116	89.3	1.04	45.8	14.6	29	305	71.2
402	female	104	119	82	0.73		4.26	123	92.5	0.96	41	4.7	28.6	237	66
403	male	101			0.94	16.41	4.71	127	84.7	0.8	35.7	8.3	24	207	60.1
404	female	104	162	69	0.86	14.81	3.54	90	81.6	0.94	36.2	6.7	36.6	318	65.2
405	female	84	197	100	0.83	36.2	4.48	136	100.2	0.64	46.3	5.7	29.8	202	75.1
406	female	104	149	102	0.87	14.2	3.87	117	96.6	1.09	38.2	5.1	25.9	292	76.7
407	female	84	135	76	0.71	16.47	4.48	114	84.2	0.77	39.1	5.3	22	217	72.7
408	female	102			0.72	12.5	3.01	82	82.4	1.45	45.9	11.2	22.7	350	82
409	female	83	127	71	0.9	20.5	4.95	108	73.1	0.88	41.9	4.9	17.4	288	80.7
410	female	101	150	70	0.9	17.04	3.99	119	94.7	0.9	36.4	11.9	33.5	330	64.3
411	female	101	130	68	0.91		3.48	94	91.7	0.78	35.9	7.6	32.6	336	66.1
412	female	106	147	106	0.77	20.28	5.14	147	87.9	1.2	45.4	4.5	21	247	77.6
413	female	111	160	79	0.98	20.59	3.97	124	100.8	1	37.7	4	24.4	378	66.4
414	female	101	145	75	0.85	14.95	3.86	85	75.6	0.59	39.9	4.8	15.9	309	66.7
415	female	103	159	63	0.95		3.47	98	91.6	0.7	32.2	9	25	225	54.9
416	female	102	132	78	0.92		3.19	99	98.7	0.75	36.1	7.8		204	60.1
417	female	100	165	70	0.89	26.31	4.07	115	88	0.87	36.6	5.1	28.3	373	67.1
418	female	84	161	90	0.99	23.11	4.84	149	97.5	0.69	43.6	4.3	28	246	78.3
419	male	101	127	80	0.82	17.78	4.12	124	95.9	1.36	37.6	7.3	25.7	400	64.8
420	female	80	136	78	0.9	26.02	3.98	125	98	0.78	41.8	4.2	23.5	402	71.7
421	female	80	161	91	0.88	20.48	4.42	134	93.7	0.6	38.5	6.7	18.7	309	74.3
422	female	106	130	75	1.05	10.17	3.89	121	100.3	1.13	30.5	7.3	44.4	305	60.2
423	female	107	159	77	0.94	16.96	4.51	135	94	0.77	44	6.8	18.9	235	69.8
424	male	85	173	110	0.93	23.53	4.83	146	92.8	1.06	46.2	7	22.7	364	63.2
425	male	102	125	80	0.82	15.92	5.09	146	90.2	0.79	38.2	4.4	16.4	467	73.4
426	male	91	161	90	0.79	20.31	4.33	90	66.7	1.2	38.3	6.9	24	252	71.2
427	male	100	175	82	0.81	15.41	4.09	97	73.6	0.75	37.5	4	12.8	275	79.3
428	female	100	149	76	0.8		3.65	84	73.7	1	33	5.7	23.3	328	57.4
429	female	100	132	89	0.89	15.78	3.53	106	95.2	0.53	43.5	8.9	18.7	366	84
430	female	107	177	109	0.83	15.02	4.49	134	93.3	0.44	40.1	3.4	14.8	169	76
431	male	80	156	66	0.93	23.03	3.76	117	94.7	1.18	40.4	6.6	22.6	495	75.7
432	female	91	132	74	0.93	17.53	5.7	110	61.9	0.9	43.5	5.7	18.3	297	69.7
433	male	101	186	100	0.98	19.92	4.28	135	91.1	0.97	35.2	5.5	26.1	287	68.8
434	female	105	149	59	0.81	15.81	4.2	120	91.4	0.69	44.1	2.7	22.9	179	75.8
435	male	82	168	120	0.91	32.94	4.85	152	100.8	1.38	44.5	4.3	32.2	479	76
436	female	105	151	98	0.93	13.67	4.01	121	91.8	0.69	36.3	5.6	18.1	288	81
437	male	91	156	92	0.93	24.46	4.44	149	98.9	1.03	43.6	3.7	27.4	400	64.7
438	female	104	175	84	0.83		4.95	145	90.1	0.63	44.5	4.1	15.2	279	75.2
439	female	92	139	76	0.83	23.47	4.2	120	95.2	0.85	41.1	4.8	38.5	370	72.5
440	female	81	100	70	0.8	14.84	4.59	144	97.2	1.21	41.9	4.7	43.4	382	75.4
441	female	101	126	68	0.96	16.17	3.67	111	96.5	0.7	41.1	9.7	17.6	272	64.1
442	male	96	115	77	0.89	21.88	4.6	145	99.1	0.89	45.3	4.3	26	345	74.2
443	male	82	145	90	0.91	20.94	4.89	144	90.8	1.07	42.5	6.4	27.6	437	72.3
444	male	82	187	90	0.95		5.73	144	93.3	1.18	42.6	5.8	27.1	424	81.4
445	female	80	154	86	1	32.44	4.61	136	91.8	0.88	43	5.3	18.4	398	76.8
446	male	88	145	73	0.89	22.39	4.82	147	93.8	1.07	40.8	5.8	16.3	362	69.8
447	male	104	120	60	0.76	18.55	3.88	115	96.6	1.3	41.9	7.5	25.8	455	66.7
448	male	93	124	69	0.93	13.74	4.09	126	92.2	1.1	43.4	6.2	21.4	367	70.8
449	male	85	126	63	0.86	20.69	4.62	137	98.9	1.09	42.8	6.8	22.5	311	73
450	female	106	131	61	0.97	20.31	3.27	98	97.6	0.85	35.1	5.3	17	325	62.8
451	female	100	192	82	0.82	19.53	3.19	96	96.9	1.03	37.3	6	24.4	210	72.5
452	female	102	119	71	0.87		3.6	98	90.8	0.6	26.8	6.5	26.1	283	65
453	female	101	139	76	1.1	20.09	4.48	138	94.6	1.22	41	12.9	25	511	68.8
454	male	82	136	75	0.98	19.03	5.26	127	78.1	0.77	44.1	6.6	17.3	300	78.6
455	male	84	141	69	0.86	20.11	6.32	131	75.5	1.31	44.9	4.4	31.1	383	80.3
456	male	82	161	98	0.94	24.32	4.9	151	94.9	1.15	40.2	4.7	24.8	453	73.6
457	female	81	134	67	0.9	17.87	3.74	126	100.3	0.54	41	4	17.8	264	69.3
458	female	102	120	66	0.91		4.27	117	86.7	0.53	40.5	7.5	15.6	226	69.1
459	male	83	153	84	0.89	26.45	5.56	170	89.6	0.87	46.3	5.6	30.5	359	79.4
460	male	80	188	84	0.91	25.15	4.65	157	98.7	0.78	44.1	4.3	22.7	491	75.8
461	female	103	200	65	0.85	14.48	3.56	100	83.1	0.8	38.4	4.7	22.7	333	65
462	female	103	177	87	0.95		3.4	105	94.7	0.8	41.2	4	18.3	293	66.5
463	female	104	155	72	0.94	19.19	3.72	115	97.8	0.79	41.9	5.2	15.7	219	78.6
464	female	100	164	60	0.98	23.01	3.4	104	98.8	2.26	37	19.2	23.7	467	61.9
465	female	106	107	43	0.9		3.49	94	84.8	2.3	40.4	9.3	28.6	580	66.2
466	female	104	150	73	0.88	14.13	3.22	104	105.3	0.54	35.6	3.8	21.6	168	57.4
467	male	102	155	70	0.87	19.83	5.51	118	68.6	1.15	46.5	5.8	26.9	431	83.4
468	female	103	196	65	0.88		5.61	116	67	0.68	43.6	5.3		288	67.5
469	female	80	164	89	0.9	20.36	4.46	127	91	0.66	40	5	14	313	69.9
470	male	102	158	90	0.91	18.67	2.3	70	101.7	4.64	36.8	20.6	40.5	521	66
471	female	85	148	95	0.84	21.4	5.34	131	83.9	0.88	48.2	3.8	22.8	355	79.6
472	female	100			0.83	18.24	4.06	120	91.1	0.89	40.7	6.6	26	467	68.4
473	female	110	120	71	0.9	11.25	3.83	116	99	0.77	39.5	7.1	13.6	180	62.5
474	male	87	133	78	0.83	23.16	5.25	160	98.1	1.38	43.7	5.5	28.2	462	76.5
475	female	100	178	71	0.93		4.8	91	60.2	0.8	37.2	7.1		468	62.8
476	female	104	137	69	1.01		4.19	116	91.4	0.57	34.3	2.9	14.2	230	64.2
477	female	90	149	70	0.81	20.78	4.5	90	65.8	0.78	43	3.9	17.8	540	66
478	female	103	198	103	0.93	11.73	4.23	124	90.1	0.9	41.7	6.9	18	334	71.4
479	male	84	111	67		15.62	4.39	124	89.5	1.36	41.7	7.1	14.9	285	68.2
480	female	105	193	107	0.93	20	4.19	122	90.9	0.96	39.7	4.4	23	349	70
481	female	103	149	79	0.84	13.2	3.68	105	90.8	0.74	35.4	4.9	22	214	69.8
482	female	102	125	72	0.85		3.89	95	80.2	0.43	26.8	3.2	17.7	213	59.8
483	female	111	158	85	0.95	22.78	4.11	109	84.7	0.8	41.3	5.5	14.3	294	69.7
484	female	100	174	86	1.28		4.71	120	83.4	0.93	36.6	4.5	27.8	261	70.9
485	female	102	150	76	0.88	20.33	3.75	108	93.9	0.68	36.9	3.1	26.2	281	65.2
486	female	103	118	68	0.95	21.82	3.72	107	93.5	0.7	35.2	3.9	27.3	313	62.9
487	female	100	187	75	0.9		4.13	136	99.5	0.86	44	4.6		360	70.5
488	female	111	180	90	0.97	14.94	4.84	131	86	0.89	40	6.8	22.2	225	70.5
489	female	100	126	62	0.88	18.6	3.61	106	93.1	0.97	37.5	4.8	19.9	336	68
490	female	84	187	110	0.8	18.39	4.14	127	96.1	0.5	43.8	4.2	16.2	191	70.6
491	male	85	141	86	0.9	21.91	5.18	115	70.5	0.69	46.3	3.2	35.9	235	67.6
492	female	100	144	95	0.95	10.97	4.46	129	87	1.13	39.9	19.2	31.9	472	68.7
493	female	93	113	65	0.83	18.61	4.22	112	87	0.7	39.9	4.3	25.3	295	69.3
494	male	108	105	58	0.87	23.33	4.89	110	74	1.43	37.7	7.1	32.8	485	60.4
495	male	100	123	62	0.8		3.96	120	93.7	0.66	24.6	3.1	24.4	167	64.6
496	male	100	138	78	0.92	18.31	4.63	136	94.4	2	40.4	11.9	38.5	439	73.1
497	male	105	168	81	0.84		3.19	85	93.7	1.66	34.1	9.4	44.3	452	59
498	female	100	145	63	0.97		4.06	99	83	0.69	37.4	9.2	18.8	338	61.3
499	female	83	151	66	0.89		4.28	129	93.7	0.95	39.4	6	13.4	296	71.5
500	female	104	98	64	0.9	13.55	2.84	95	109.2	2.56	40.6	12		515	63.7
501	female	83	120	76	0.9	26.84	4.41	134	95	0.67	44.6	3.9	17.7	396	73.5
502	male	89	146	68	0.84	23.18	4.35	124	89.7	1.14	40.4	4.2	27.4	431	76.2
503	female	101	151	67	0.97	16.89	3.43	113	98.8	1.14	38.2	5.6	23.3	474	66.3
504	female	83	148	93	0.77		3.98	122	99.5	0.84	42.8	4.7	16.8	222	69.7
505	female	81	124	72	0.86	22.51	4.68	128	87.6	0.85	43.5	5.2	24.6	392	70.2
506	female	108	165	78	0.76	15.22	3.99	126	98.2	0.6	37.5	3.5		247	66.6
507	female	87	125	75	0.87	21.63	4	122	98.3	0.95	44.1	4.9	27.1	348	74.7
508	male	82	109	74	0.82	21.7	4.4	138	97	1.14	43.3	5.8	19.7	417	65.2
509	male	101	145	70	0.77	17.34	4.03	126	93.3	1.17	38.9	8	36.3	433	65.6
510	male	90	142	83	0.87	19.15	4.83	146	92.8	1.47	39.2	7.5	28.3	325	68
511	female	84	155	87	0.91	22.7	4.7	134	93.4	0.69	47	5	16.9	241	74.1
512	female	80	123	65	0.81	18.36	4.03	118	96.8	0.54	43.5	4.2	18.5	197	73.5
513	female	101	172	74	0.89		3.37	102	95.5	1.36	37	8.3		456	62
514	female	109	142	68	1.04	15.87	4.07	112	88.2	0.81	41.2	5.6	21.7	192	66
515	female	103	160	75	0.89		3.24	94	93.5	1.22	35	8.7	33	484	65.4
516	female	100	112	54	0.81	14.18	3.79	125	107.7	0.75	38.7	5.8	20.7	353	68.7
517	female	105	181	82	0.75	13.79	4.65	124	86.7	0.72	42.6	5.8	20.8	289	68.9
518	male	80	147	69	0.9	27.47	4.9	150	95.1	1.02	42.3	3.8	31.2	440	80.5
519	female	90	170	107		20.58	4.13	114	86.4	1.98	47	12.9	35.9	449	71.1
520	female	82	132	66	0.81	17.03	4.49	102	74.6	0.89	37	5.4	17.8	293	66.7
521	female	104	169	79	0.98	25.51	4.82	94	67	0.6	39.2	5.4	17.8	238	64.1
522	female	105	124	51	0.73	17.43	3.56	100	88.8	0.94	35.9	7.6	15.9	404	65.5
523	female	103	160	85	0.9		4.09	121	95.4	0.85	40.5	4.5	29.9	283	62.7
524	male	100	144	78	0.89	20.81	4.54	132	89.6	1.02	42.8	8.4		820	68.7
525	female	92	146	76	0.82	22.2	3.2	101	103.4	0.96	42.1	6.8	19.3	489	70
526	male	82	160	71	0.91	24.09	4.08	129	94.1	1.29	48.5	6	29.6	526	68.3
527	female	81	154	76	0.91	18.52	3.76	102	89.6	0.88	40.2	4	18.2	275	74.4
528	male	80	119	78	0.89	21.37	4.86	157	98.4	1.01	46.5	6	25.3	357	71.2
529	female	114	128	85	1	23.8	3.66	106	94.3	2.81	39.7	15.1	19.5	377	64.7
530	female	111	137	56	0.95	17.58	3.42	52	57.6	0.71	31.7	7.6	14	212	61.5
531	female	103	193	96	0.95	20.95	4.74	99	67.5	0.71	34.7	4	14.2	219	68.3
532	female	82	123	63	0.93	17.4	5.48	117	70.4	0.75	37.4	5.7	20.7	220	72.4
533	female	81	116	64	0.9	18.72	3.96	113	92.2	1.6	36	8.1	17.6	393	70
534	female	82	110	60	1	21.27	4.7	125	85.1	0.93	43.5	6.8	22.4	274	73.8
535	female	107	106	63	0.91	13.56	3.27	95	97.2	0.94	31.9	6.9	52	282	62.2
536	female	82	107	64	0.91	16.25	4.47	113	85.5	0.93	39.4	5.6	28.1	284	68.2
537	female	85	167	92	0.93	17.19	4.62	119	86.1	1.27	45.7	7.3	31	423	78.3
538	female	90	126	74	0.85	17.17	4.33	126	93.3	1.57	46.5	10.6	34	324	76.3
539	female	93	153	87	0.92	21.4	5.8	159	87.4	1.31	44.6	5.7	38.7	487	76.2
540	female	95	123	64	0.85	16.99	4.46	123	88.8	0.88	40.8	6.4	19.6	421	74.3
541	female	101	153	49	0.9	14.76	3.44	81	79.1	0.85	39.8	7.3	19.3	300	70.4
542	male	101	160	86	0.94	17.78	4.93	139	83.8	1.19	40.7	6.7	20.8	392	70.2
543	male	86	121	65	0.83	19.43	4.08	74	66.7	1.69	39.9	5.9	30.1	254	82.3
544	female	90	135	70	0.92	15.77	4.3	109	82.8	0.92	36.9	5.7	21.2	223	72.6
545	female	80	114	68	0.94	20.49	4.47	94	70.2	1.13	42.1	9.5	19.4	424	76.1
546	female	84	164	65	0.9	18	3.92	114	95.2	1.06	42.9	9.5	28.3	337	81.9
547	female	104			0.92	18.09	3.49	108	101.7	0.81	38	5.2	31.5	316	71.5
548	female	91			0.79	17.15	5.27	129	81.8	0.8	40	4.2	22.5	247	77.7
549	female	102	138	61	0.89	25.21	2.87	75	81.9	1.75	39	9.3	31	303	67.1
550	female	80	155	78	0.88	21.78	4.39	131	94.5	0.78	44.2	5.8	17.3	313	83.5
551	female	88	135	76	0.91	20.22	3.87	119	95.3	0.88	39.5	6.2	15.8	276	68.9
552	male	106	129	83	0.91	20.31	3.97	121	96	1.45	37.8	9.4	54.5	367	71.9
553	female	101			0.83	17.09	3.37	102	93.2	0.85	42.8	7.4	18.2	375	79.6
554	female	86	122	78	0.98	23.1	4.94	125	83.8	0.72	43.6	6	19.1	296	73.4
555	male	81	89	64	0.95	17.59	5.05	137	85.5	1.27	36.8	6	44.9	297	79
556	female	100	174	75	0.79	14.76	4.17	109	86.3	0.51	40.3	3.4	11.7	209	72.1
557	female	105	179	73	0.83	17.6	4.35	133	95.4	1.01	33.5	3.5	40.3	264	63
558	female	107	148	72	0.87	16.22	3.82	117	101.3	0.85	39.7	5.7	24.4	349	66.9
559	female	82	138	68	0.85	20.37	4.31	120	87.5	0.58	40.7	3.9	43.6	462	74.1
560	male	105	144	66	0.88	24.65	4.33	93	71.6	1.02	41.8	6.1		487	69.8
561	female	84	147	116	0.98	16.92	4.86	144	94.4	1.05	41.4	4.5	25.9	448	75.6
562	female	83	146	72	0.86	21.8	5.25	139	86.9	0.87	44.4	6.4	18.4	279	78.7
563	male	87	180	100	0.84	20.75	4.41	140	97.3	1	39	7.5	23.8	316	63.8
564	male	87	156	76	0.85	18.83	3.99	128	98.7	1.03	39.8	7.7	22.2	366	66.5
565	female	104	125	58	0.84	14.03	3.61	105	88.4	0.88	35.7	5.6	15.9	237	79
566	female	104	156	78	0.31	13.07	4.24	126	94.3	1.53	43.3	12.2	30.5	327	78.4
567	male	88	117	8	0.8	20.97	2.89	103	106.6	1.18	41.7	4.7	97.9	457	72.7
568	female	110			0.9	17.16	4.09	86	72.6	0.74	37.9	4.4		266	65.6
569	male	81	105	67	0.9		5.48	169	96.5	1.96	39.1	14.3	33.1	644	72.5
570	female	90	149	68	0.89	16.7	3.9	104	86.2	0.85	38.8	6.3	18.9	283	77
571	male	101	118	68	0.93	18.09	4.39	120	90.9	0.83	41	4.5	22.1	366	65.7
572	male	83	172	108	0.88	20.5	4.97	153	95	1.01	40.7	7	20.6	296	66.9
573	male	85	138	66	0.86	20.05	4.56	152	101.1	0.98	42.3	4.4	30.6	287	65.2
574	female	82	180	76	0.92	22.05	4.29	122	90.7	0.78	40	4.8	17.1	410	70.3
575	female	102	108	60	0.9	21.4	4.08	123	93.4	1.13	33.2	6	21.4	431	54.3
576	female	80	138	66	0.8	18.98	4.06	113	91.4	0.6	41.5	4.7	15.5	194	66.4
577	female	101	131	49	0.86	19.85	3.59	85	82.5	1.34	33.8	6.4	24.1	396	59.6
578	female	82	126	80	0.83	20.62	4.25	138	93.6	0.62	45	4.8	21.3	387	68.2
579	male	80	152	86	0.86	21.68	5.95	181	91.4	0.74	47.4	5.4	21.1	363	78.1
580	female	100	155	82	1.02	22.1	4.37	116	85.4	0.77	44.3	3.7	19.7	155	72.8
581	female	101			0.95	19.17	4.29	120	84.1	1.02	39.4	6.2	19.3	268	65.8
582	female	101	187	74	0.83	21.9	4.86	116	76.1	0.77	42.1	5.2	16.5	276	68.2
583	female	85	168	73	0.9	24.03	4.38	118	84.9	0.68	45.3	5.6	14.8	346	70.3
584	female	85	203	88	0.91	26.67	3.91	123	97.4	0.72	45	4.6	15	245	72.4
585	female	103	188	62	0.88	18.33	4.77	122	82.4	1.09	37	4.1	18.9	414	70.7
586	female	84	148	68	0.77	16.35	4.39	129	91.8	0.93	37.1	4.3	26.8	431	63.3
587	male	103	169	67	0.88	21.51	4.96	147	91.3	0.83	40.7	4.2	18.9	289	69.8
588	female	82	159	72	0.93	19.03	3.7	113	92.2	1.21	41.4	3.8	18.6	485	75.4
589	male	82	98	57	0.92	16.34	5.37	108	63.3	1.14	28.7	4.3	26.8	528	67.9
590	male	101	163	80	0.86	21.52	3.62	69	70.4	1.02	36.7	4.5	10.3	370	63
591	female	94	136	73	0.8	15.51	4.07	122	94.6	0.97	41.9	5	24.8	345	65
592	female	101	152	73	0.97	22.5	4.03	122	96.8	0.78	39.1	3.4	23.6	274	69.8
593	female	96	131	80	0.83	16.77	4.01	119	91.3	0.88	37.6	7.2	19.1	424	64.4
594	female	104			0.96	23.93	3.84	110	89.6	0.74	41.2	6.1	38.7	420	79.2
595	female	81	132	78	0.89	17.35	4.25	117	90.1	0.76	40.7	6.1	15.4	233	71.9
596	female	85	123	60	0.96	22.95	3.48	96	92.5	2.83	41.7	14.1	40.4	496	77.2
597	female	84	134	63	0.92	15.41	3.07	84	89.6	1.21	35.4	7.8	22.9	368	64
598	female	89	148	74	0.88	17.94	4.97	109	74.4	1.28	44.2	6.9	31	410	82.6
599	female	109	150	107	0.96		3.96	103	85.6	0.75	40.3	6.4	17.4	208	69
600	female	107	165	49	0.92	18.42	3.5	105	96	0.72	34.9	6.5	20.5	248	63.5
601	female	91	167	91	0.81	18.15	4.22	132	96	0.74	41.3	3.1	21.3	277	69.6
602	female	100	148	67	0.94		3.73	101	89	1.36	37.2	6.4	25.9	289	64.7
603	female	97	150	68	0.86	18.26	3.98	111	87.2	1.1	40	7.3	21.1	232	64.1
604	male	104	149	75	0.93	25.11	5.53	136	75.2	3.3	43	12.5	26.4	476	80
605	male	82	106	69	0.87	16.16	4.92	140	91.1	0.88	40.6	6.8	22	310	66.5
606	male	102	174	85	0.83	15	3.31	105	97.9	1.17	35.8	3.5	21.5	320	63.6
607	male	106	126	60	0.93		4.14	129	95.9	0.9	35.4	6.3	24.1	254	64.2
608	male	102	148	83	0.9		3.8	130	105.8	1.45	34.9	9.6	31.6	416	74.1
609	female	102	139	58	0.85	16.14	4.38	114	86.3	0.64	36.3	7.3	15.5	337	63.5
610	female	102	152	87	0.93	20.01	3.75	110	90.7	0.93	36	7.8	15.6	349	65.3
611	female	103	174	90	0.87	21.33	4.9	133	84.7	0.93	39.7	4.3	17.5	328	69.2
612	male	101	197	83	0.96	22.91	4.33	120	85.5	0.96	39.4	5.2	27.7	266	64
613	male	101	108	68	0.89	22.35	4.41	121	86.2	0.89	29.2	4.3	21.8	570	64.3
614	female	83	161	78	0.83	23.18	4.13	134	100	0.87	42.3	4.5	17.2	426	74.5
615	female	102	177	82	0.91	19.33	3.67	114	95.4	0.72	36.6	7.4	16.7	260	71.2
616	female	103	181	113	0.88	19.94	5.37	149	88.5	1.72	48.8	14.7	35.5	692	90
617	female	109	195	64	0.74		3.43	102	91.5	0.83	42	8.2	41.1	409	77.3
618	male	103					3.39	71	69.6	1.33	38	4.6	44.1	315	72.5
619	female	100	136	78	0.93	15.01	3.65	109	95.3	1.8	44.2	6.1	41.5	437	70.5
620	female	103	140	76	0.92	16.86	4.02	123	95	0.64	37.9	2.5	17.6	256	63.9
621	female	100	157	76	0.81	15.7	4.28	132	95.6	0.83	40.4	6	17.3	368	85.5
622	female	89	180	95	0.87	23.42	4.47	147	98.4	0.64	38.8	3.9	13.3	339	76.3
623	female	100			0.91	19.88	2.95	95	97.6	1.26	38.8	3.8		297	63.9
624	female	102	130	79	0.92	21.36	4.5	141	93.6	0.7	40.8	3.4	18	349	74.5
625	male	104	172	94	0.8	19.56	3.92	119	93.9	0.96	35.8	6.4	16.3	253	67.8
626	male	80	125	100	0.97		3.73	67	66	0.85	33.7	4.1	21.8	349	61.9
627	female	81	179	98	0.92	30.18	4.81	141	91.3	0.77	45.4	4.5	28.7	639	81.2
628	male	86	128	69		19.31	4.65	142	96.1	0.89	41.6	5.3	18.8	309	70.1
629	male	80	162	104	0.88	19.64	5.26	159	92.6	1.37	44.2	6.5	22.8	425	70.7
630	male	88	140	66	0.76	22.04	4.71	143	97	1.23	40.9	5.5	20.7	393	76.8
631	female	80	160	76	0.83	20.79	4.57	133	91.2	0.63	41.3	5.4	18.4	342	69
632	female	103	103	58	0.88	17.78	3.73	114	94.4	0.51	33.4	4.2		232	57.4
633	male	102	145	44	0.89	20.41	4.18	109	87.3	1.48	40.6	8.6	79.4	378	65.4
634	male	81	150	92	0.9	33.07	4.84	162	97.1	0.98	41.1	5.1	21.4	443	73.6
635	female	103	145	77	0.88	54.44	4.56	108	78.5	0.68	34.4	6.2	22.4	222	64.9
636	female	107	144	55	0.96	17.85	4.31	133	98.8	1.04	39.9	4.8	19.8	268	68.4
637	female	100	196	87	0.9	19.63	4.22	132	101.2	0.61	38.5	4.1	13.6	295	79.3
638	female	102	138	72	0.84	19.69	3.82	119	99	1.14	39.3	6.8	15.4	347	68.8
639	female	88	114	58	0.83	17.36	3.95	114	95.2	0.72	43.3	8.5	23.7	358	72.3
640	female	80	128	72	0.7	18.42	4.24	133	96.2	0.74	46.5	4.7	18.4	262	70
641	female	100			0.8	16.46	4.59	124	89.3	0.9	39	12.8	24	254	72.1
642	female	102	186	62	0.85	19.43	4.09	119	87.8	0.77	42.7	5.8	17.8	389	71.8
643	male	101	145	60	0.91	20.54	4.36	134	96.1	1.45	42.4	5.8	19.4	334	67.9
644	male	80	141	86	0.89	16.51	4.85	166	106.4	0.96	42	2.6	30.1	406	61.8
645	female	107			0.86	14.95	4.75	119	80.2	0.49	44.5	3.2	16.3	133	71.9
646	male	87	136	70	0.9	18.59	4.8	137	94.6	1.17	45.9	5.1	18	371	74.4
647	male	94	155	64	0.9		4.16	125	94	0.95	42.4	4.9	24.3	289	76.6
648	female	83	126	76	0.68	20.92	4.39	123	90	0.78	43.4	5.4	19.5	259	69
649	male	82	115	73	0.82	20.7	5.29	129	75.6	1.03	40.4	7	21.4	245	70
650	female	101	187	87	0.94	15.89	4.89	104	67.9	1	40.7	7.8	23.5	199	75.7
651	female	100	133	62	0.95	19.01	4.83	120	83.9	0.74	37.2	4.2	25.5	398	67
652	male	82	108	64	0.75	16.23	3.93	127	100.3	1	44.2	7.7	18.4	382	75.4
653	female	102	159	80	0.73	13.57	4.06	122	94.6	0.68	38.4	4.1	17.5	231	62.8
654	male	101	145	76	0.88	22.08	4.59	138	96.5	1	37.4	5.2	24.3	348	62.9
655	female	84	137	77	0.8	19.02	4.77	109	74.8	0.7	45.8	2.8	26.2	297	67.5
656	male	83	141	60	0.92	19.39	3.72	118	95.2	1.17	40.8	8.5	26.9	430	70.4
657	female	83	148	80	0.81	19.18	3.8	132	109.2	0.76	46.4	3.6	32.7	175	70.1
658	male	106	174	61	0.86	18.29	3.98	126	99.5	1.21	33.4	4.8	29.3	459	62.8
659	female	105			0.93	13.98	3.51	97	87.2	1.33	40.1	8.8	25.3	416	75.1
660	female	106	147	64	0.97	18.72	4.03	123	96	1.24	39.6	6.9	32.8	314	64.9
661	female	108	113	77	0.79		3.32	89	90.1	0.66	25.4	5.3	17.9	356	76
662	female	103			0.8	17.61	3.18	105	99.1	0.85	39.7	6.7	11.9	222	70.6
663	female	90	148	75	0.9	19.48	4.13	126	96.1	1.01	44.7	5.4	15.9	373	76.1
664	female	102	203	80	1.02	18.73	3.5	106	95.7	1.22	37.3	7	24.7	362	68.1
665	female	101	120	62	0.9		4.03	113	91.1	0.89	32.2	5.7	21.2	287	64.1
666	female	80	188	76	0.86	25.95	4.06	112	91.4	0.6	39.1	4	18.8	186	68.2
667	male	103	114	59	0.93	16.45	3.81	103	85	0.74	28.5	7.6	24.4	286	65.6
668	female	100	140	73	0.87		4.22	115	88.4	0.9	32.6	5	31.1	331	66.1
669	female	101	131	66	0.97	20.12	4.34	133	92.6	0.64	41.5	5.8	32.7	516	75.2
670	female	87	156	55	0.79	16.84	4.23	128	95.3	0.63	42.7	5.4	15.5	289	77.1
671	female	100			1.02	21.4	2.81	90	97.9	3.24	39.6	20.3		545	68.1
672	female	90	178	78	0.91	0	3.11	97	106.1	1.18	43.8	5.6	25.9	399	73.6
673	female	92	177	92	0.91	21.56	5.59	160	88.4	1.01	42.6	5.7	28.8	414	80
674	female	102	148	80	1.02	25.11	3.59	116	97.8	0.67	40.2	4.9	12.2	276	71.4
675	female	87	132	77	0.97	20.92	4.07	114	94.8	0.93	39.3	6.9	19	404	71.6
676	female	100	174	85	0.9		4.64	138	92.2	0.7	40.2	3.6		264	72
677	female	94	165	74	0.88	15.43	6.53	123	62.6	0.78	43.5	3.3	17.4	321	69
678	female	90	144	94	0.8	24.24	5.18	109	73.7	1.38	49.8	5.2	35.2	382	84.7
679	female	101	188	84	0.86	15.19	3.49	111	98.3	1.02	45.3	6	20.4	303	80.1
680	female	102	116	62	0.83	14.27	3.29	99	95.7	1.35	35.3	13.1	18.9	353	64.2
681	female	89	142	72	0.93		4.01	122	97.8	0.63	38	4.7	18.9	234	68.6
682	male	100	130	68	0.85	14.96	3.29	95	93.3	1.13	34.3	8.3	23.9	409	61.3
683	female	86	138	77	0.74	16.25	3.83	117	99.5	0.67	44.3	9	17.1	278	70.7
684	female	80					5.02	136	83.7	0.64	49.8	6.6	27	452	79.1
685	male	82	137	81	0.88	19	3.95	115	94.4	0.69	38.9	3.8	14.7	303	78.5
686	male	100	145	79	0.92	21.99	4.32	132	94.9	1.05	41	4.2	18.4	264	74.7
687	male	85	131	62	0.83	15.2	4.09	128	99.8	0.85	38.2	7.3	29.2	332	70.2
688	female	100	148	85	0.95	10.97	5.54	103	60.1	0.44	40.2	4.3	12.2	205	61.8
689	female	105	174	84	0.95		4.18	120	90.4	0.94	42.6	4.4	67.3	321	69.3
690	female	105	140	62	0.95	17.59	3.1	100	106.1	1.19	39.2	9.2	27.5	350	61.9
691	female	82	156	78	0.88	27.96	4.62	138	95.5	1.05	44.9	6.7	41.8	402	73.5
692	female	106	137	57	0.95		2.07	71	115	0.64	32.8	3.8	25.2	293	58.8
693	female	101	181	90	0.93	15.65	4.08	112	90.7	0.8	34.8	4.2	26.2	355	70.8
694	female	81	161	101	0.95	25	4.46	131	88.8	0.76	46.5	4	17.9	299	78.6
695	female	100	140	73	0.87		3.35	97	92.2	0.53	32.3	4.8	26.2	315	68.8
696	male	80	100	64	0.89	18.37	4	118	90.8	1.01	42.5	7.1	25.9	279	79.3
697	female	103	176	103	0.91		4.39	123	93.4	0.83	35.8	5.7	18.3	283	67.4
698	female	79	180	76	0.9	18.77	3.95	118	94.4	0.55	41.4	4.2	10.8	249	71.4
699	female	88	176	69	0.89		3.99	104	84.5	0.78	35.5	5.1	24.4	234	61.6
700	female	82	188	95	0.77	16.44	3.37	100	98.2	2.66	46.2	12.7	31.3	360	68.5
701	female	101	119	80	0.97		2.17	64	100	0.52	26.2	4	15.6	266	62.4
702	male	86	113	54	0.96	22.5	4.41	137	97.3	0.67	39	5.5	14.4	299	65.4
703	female	102	112	57	0.79		3.95	127	91.4	0.78	27.4	2.7	17.8	305	52.7
704	male	100	119	66	0.87	18.43	2.15	54	91.2	4.17	37.2	18	38.7	434	76.2
705	female	88	120	95	0.91	28.27	4.65	139	92.7	0.89	39.1	3.7	19.8	307	67.3
706	female	101	185	88	0.92	18.86	4	118	91.8	1.09	43.8	5.9	21.8	296	71.7
707	female	101	199	95	0.88	16.16	4.72	109	72.5	0.88	37	4.8	40.9	406	86.5
708	female	108	124	70	0.99	21.48	3.9	116	96.2	1.4	41.8	11.3	36.6	358	73
709	female	101	172	54	0.94		4.09	91	71.4	1.17	41.7	6.5		347	68.7
710	female	99	173	71	0.83	14.86	4.02	123	96.3	0.74	42.6	3.6	11.7	223	69.8
711	male	83	127	74	0.89	25.97	5.59	146	85.3	1.13	42.2	7.9	28.7	442	69
712	female	88	110	64	0.91	15.82	3.35	110	102.7	1.04	42	6.6	27.2	299	73.7
713	female	100	181	73	0.9	16.67	3.95	127	98.7	0.96	38	6.2	21.2	278	68.3
714	female	103				0	3.64	119	101.9	0.86	31.1	5.6	21	197	58.1
715	female	105	177	78	0.95		3.93	106	90.1	0.86	36.6	5.9	33.9	217	60
716	female	100	130	82	0.89	19.29	4.75	99	72.4	0.81	39.2	7.5	25.7	270	74.8
717	male	88	180	63	0.88		4.55	142	102.9	1.12	39.2	5.4	26.7	324	69.1
718	female	103	129	54	0.88	20.86	3.36	105	98.5	1.04	39.4	6.7	20.7	459	77.7
719	female	82	117	65	0.71		3.99	120	94.2	0.59	41.1	4.3	18	287	83.5
720	female	104	177	106	0.86	12.78	4.93	141	85.6	0.51	40	3.6	16.1	307	79.7
721	male	80	153	80	0.78	16.65	4.56	148	102.2	0.95	40.9	5.5	29	379	69.4
722	female	103	160	42	0.78		3.26	97	92.9	0.63	31.3	14.2	18.1	42	68.1
723	male	81	175	88	0.89	28.96	5.02	159	94.6	0.95	45.4	4.6	28.7	297	71.5
724	female	102	122	65	0.86		3.5	66	64.3	0.75	34.2	10.6	51.9	310	58.7
725	female	108	196	107	0.9		4.45	131	93.7	0.93	39	4.8	14.2	242	79.3
726	female	90	169	109	0.9	30.86	4.42	124	91.9	0.95	43	7.5	36	400	80.9
727	female	104	112	72	0.92		2.78	76	87.1	1.76	37.5	8.9	16.1	364	65.3
728	male	85	180	76	0.91	23.98	3.82	125	101.6	0.94	38.4	4.9	15.6	244	73.7
729	female	83	144	78	0.78	20.34	4.65	138	94	0.87	47.5	6	15.5	291	70.9
730	male	90	124	69	0.86	20.09	4.16	141	105	0.95	41.8	4.6	24.9	304	70.2
731	female	82	155	74	0.77	19.56	4.41	139	97.1	0.53	41.7	3.9	21.8	291	85.2
732	female	100	149	57	0.89	12.8	4	117	88.3	1.2	45.4	7.1	29.2	423	66.1
733	male	82	107	74	0.87	19.55	3.11	93	97.7	1.05	39.6	4.7	17.5	444	68.4
734	female	80	158	76	0.9	16.64	3.63	105	94.8	0.62	42.4	7.2	13	354	69.2
735	female	82	153	86	0.96	22.23	4.16	127	95.2	0.55	38.9	4	13.3	162	73.2
736	female	104	161	71	0.84		2.85	90	101.8	1.91	36.4	5.8		361	58
737	female	102	200	111	0.86	17.35	4.56	100	72.8	1.03	43.2	7.6	31.2	319	77.5
738	female	100	180	80	0.91	22.38	4.38	117	84.7	0.83	36.9	7.7	25.1	493	66.4
739	female	103	147	75	0.97	13.94	2.49	86	110.4	1.28	35.3	7.6	26.9	379	58.8
740	male	100	170	70	0.89	15.33	4.18	115	88.5	1.57	39.7	6.2	26	428	72.1
741	male	100	167	80	0.86	15.07	5.76	95	52.4	0.67	42	2.9	16.6	312	89
742	female	81	175	83	0.8	18.47	4.31	134	93.7	0.63	39.7	2.3	22.9	208	65.5
743	female	97	141	63	0.83	15.26	4.69	134	88.5	0.76	38	3.5	27.2	300	65.2
744	female	101	189	74	0.93	23.83	4.67	103	73.7	1.13	42	8.3	161.3	413	69.7
745	female	105	162	93	0.83	18.14	3.95	117	92.4	1.2	39.3	5.3	62.7	442	72.4
746	female	91	119	73	0.83	20.21	3.62	105	93.6	0.94	42.3	6.6	35.8	274	77.5
747	female	104	138	76	0.95		3.7	87	78.6	0.8	37.2	5	49.2	330	65.4
748	female	107	159	64	0.82	13.27	3.2	95	97.2	0.75	31.4	4.8	38.5	245	62.7
749	male	89	158	80	0.97		4.7	151	100.6	1.15	41.3	6.1	24	324	71.9
750	female	103	194	81	0.89	19.2	5.62	103	62.3	0.85	38.7	5.9	24.2	215	70.3
751	female	102	152	76	0.92	11.55	3.5	111	101.7	0.84	36.2	8.6	30.9	262	67.3
752	male	100	186	105	0.86		2.48	106	94.8	1.21	34	8.6		361	62.3
753	male	103	151	58	0.86	18.41	4.66	139	96.1	1.02	45.5	3.1	29.7	311	73.1
754	female	85	178	82	0.9	27.31	4.8	146	94.2	0.8	42.8	5.5	23.5	437	77.3
755	female	102	191	81	0.91	15.39	5.64	105	64	0.79	38.2	3.1	19.8	340	65.7
756	male	90	123	55	0.88	24.94	3.62	109	99.7	1.5	41.4	14.3	32.8	463	68.6
757	male	103	121	58	0.89	19.53	2.63	86	108	0.96	39.8	5.8		284	68.5
758	male	101	131	55	0.85	17.75	3.95	118	94.9	1.35	36.9	6.8	26.5	402	62.1
759	female	95	135	76	0.93	12.98	3.8	110	89.5	0.61	34.4	5.6	16	253	69.2
760	female	82	221	80	0.89	22.81	5.01	151	90.2	1.04	43.3	6.1	32.2	280	70.8
761	male	92	175	79	0.86	19.47	5.27	113	71.2	1.31	43.5	4.6	25.9	408	65.5
762	male	100	130	65	0.92	19.98	3.94	118	90.1	1.45	36.3	5.4	23.8	500	59.7
763	female	102	144	108	0.73		2.79	82	96.1	0.32	23.1	4.2	13.7	203	73.1
764	female	83	126	78	0.84	26.51	3.94	114	93.1	0.98	48.6	7.9	27.1	362	76.6
765	female	81	117	68	0.91	15.31	3.83	118	94.3	0.62	41.8	4.3	14.4	180	65.5
766	female	90	118	69	0.77		3.47	102	95.1	0.84	44.2	4.3	29.6	325	73.2
767	female	102	148	77	0.81	18.61	4.24	129	93.9	0.86	41.5	5.5	10.6	233	74.5
768	female	102	154	86	0.96	12.65	4.02	121	94.3	0.57	40.2	5	29.8	222	71.2
769	female	83	155	78	1.05	29.15	4.33	128	93.1	0.86	44.5	5.1	17.5	258	73
770	female	106	179	81	0.83		3.7	111	93	0.87	42.2	6.7	21.3	306	72.6
771	female	101	179	91	0.93	16.6	3.43	104	93.9	1.11	43.2	10.1	20.2	449	61.2
772	male	100	116	65	0.81	15.61	3.53	113	95.8	1.04	38.1	4.4	35.3	347	64.6
773	male	81	130	90		18.82	4.29	134	96.7	0.84	37.3	5.1	17.6	376	79.6
774	female	105	174	82	0.96	14.59	3.79	115	98.7	1.13	39.9	7.6	32	293	70
775	female	101	190	101	0.88	16.98	4.32	123	89.1	1.19	41.6	5.2	21.2	385	78.7
776	female	105	162	78	0.82	13.89	5.26	112	72.2	0.67	38.4	5.4	17.2	326	65.1
777	female	85	132	72	0.89	23.49	5.6	120	74.5	1	38.4	5.3	23.6	304	62.1
778	female	107	128	73	0.9	22.52	3.55	112	94.9	1.46	31.8	7.9	22.7	347	68
779	female	102	180	87	1.12	21.42	4.54	116	87.4	0.93	39.4	5.8	25.6	299	69.2
780	male	102	202	88	0.93	21.7	4.03	114	92.6	1.45	36.2	6.1	48.8	344	73.1
781	female	100	175	75	0.84		4.1	115	89.5	1.18	37.5	5.6	26.6	259	66.8
782	female	81	129	70	0.88	15.35	3.74	123	101.9	0.98	41.9	3.4	29.4	330	70
783	female	100	125	64	0.8	14.67	4.19	123	86.2	0.72	39.9	5.1	28.4	275	61.8
784	female	100	136	69	0.94	24.11	3.65	111	97.5	0.79	36.5	4.4		250	63
785	female	101	159	71	0.81		3.82	103	90.3	0.63	28.2	4.5	28.1	230	70.2
786	female	101	196	81	0.9	17.31	3.41	97	88.9	1.48	40.2	8.3	23.5	505	67.7
787	female	80	126	80	0.87	18.38	4.6	126	88.7	0.76	43.6	6.1	17.8	250	70.3
788	female	101	165	74	0.9		4.37	130	96.8	0.59	35.1	5.7	21.4	221	73
789	female	89	150	77	0.89	17.21	3.78	116	96.3	1.12	44.4	3.3	20.8	307	75.7
790	female	89	152	84	0.88	19.42	3.43	114	104.1	0.59	43.6	3.8	19.6	262	73.2
791	female	81	180	70		18.02	5.03	142	88.7	0.72	46.6	3.8	31.4	496	75
792	female	85	171	87	0.93	22.58	4.73	133	88.6	0.63	50	3.3	19	318	79.7
793	female	100	154	95	0.87	16.99	4.32	128	94.9	0.75	42.6	8.1	23.6	299	69.1
794	male	101	199	95	0.89	24.97	4.2	120	93.8	1.22	39.6	8.3	29.8	432	72.9
795	female	103	155	77	0.94		3.66	108	95.4	0.75	34.6	6.1	35.92	289	63.4
796	female	102	111	58	0.85	18.22	4.18	96	75.8	0.87	37.1	4	22.6	295	61.7
797	female	104	198	71	0.68	17.14	4.37	135	95.4	0.84	41.6	8.1	14.8	231	68.8
798	female	103	163	83	0.96	19.64	4.32	127	90	0.57	41.8	5	13.3	230	71.4
799	female	100	150	90	1.21	14.44	4.89	92	61.3	1.48	36.5	9.4	34.9	495	66.4
800	male	102	154	72	0.91		3.98	117	86.7	0.8	36.1	2.8	36.5	232	65.2
801	male	84	127	69	0.95	20.13	3.78	124	97.9	1.23	41.9	4.9	35.1	446	72
802	female	102	150	80	0.87	13.42	4.67	138	93.1	0.84	38.8	7.4	27.1	395	79.4
803	female	96	134	70	0.87	20.71	4.11	120	94.9	1.07	43.9	8.6	22.9	348	70.5
804	female	81	194	94	0.89	23.56	4.43	132	92.3	0.98	45.9	4.7	22.3	351	76.6
805	female	90	171	96	0.85	22.25	4.61	138	95	0.69	42.6	3.8	19.8	382	75.9
806	female	100	126	70	0.88	18.34	3.12	99	100.3	1.54	38	11.1	26.3	368	70.7
807	female	93	114	76	0.88	19.52	3.34	97	90.7	1.14	37.8	5.4	62.6	312	64.1
808	female	104	157	60	1.03		4.14	114	90.6	1.15	39.6	9.2		488	66.9
809	female	87	135	79	0.84	14.54	3.66	112	100.3	0.59	39.8	5.2	15.5	231	67.9
810	male	88	139	71	0.8	17.41	4.16	129	99.8	1.28	40.7	7.2	23.8	311	72.6
811	male	84	124	69	0.75	16.38	4.92	146	95.7	0.98	42.4	4.5	32.8	300	73.4
812	female	100	130	58	0.93	11.53	4.04	117	97	0.74	31.2	5.4	12.5	170	64.5
813	female	83	157	84	0.93	27.03	4.56	129	92.5	0.9	46.9	4.8	31.1	319	78.2
814	female	103	148	63	1.01	19.59	4.6	134	90.9	0.59	41.8	6.1	18.1	208	69.7
815	female	102	151	74	0.92	14.27	3.09	102	103.9	0.69	33.8	2.2	27.9	265	63.8
816	male	85			0.82	20.44	4.04	127	98.3	0.92	40.6	7.5	20.6	451	63.5
817	male	91	136	74	0.97	24.02	4.86	160	98.6	1.21	41.2	4.3	104.6	482	74.7
818	female	101	118	49	0.82		3.3	95	87.9	0.92	35.3	5.3	25.7	317	62.2
819	female	82	136	66	0.85	20.82	4.45	129	92.1	0.64	41.2	4.4	16.6	202	70.2
820	female	100	143	81	0.99		4.26	136	97.4	0.77	39.2	4.2		248	65.4
821	female	107	154	71	0.8	12.13	4.68	127	88.2	0.67	40.9	4.9	20.2	214	72.3
822	female	90	124	76	0.85	21.64	4.21	113	89.3	1.41	46.2	7.4	23.8	367	74.8
823	female	110	138	72	0.88		3.9	105	83.1	1.13	40.9	10.6		423	67.3
824	male	81	116	72	0.79	15.15	2.81	68	81.9	1.92	37.1	10.2	20.1	483	70
825	male	91	184	60	0.88	19.68	2.84	88	100.4	2	37.9	11.2	99.5	514	69.2
826	male	84	126	78	0.89	21.83	4.8	140	91.5	0.97	45	5.1	31.6	479	82
827	female	83	129	75	0.86	23.01	4.15	132	97.6	0.49	44.1	5.2	16.4	152	69.9
828	female	102	123	77	0.81	13.73	4.16	116	86.1	0.79	36.9	7.5	13.3	214	67.6
829	female	94	161	98	0.87	15.13	3.5	106	94.9	0.79	37.5	5.9	17.5	344	72.6
830	female	80	115	60	0.87	16.27	3.72	112	99.2	0.76	42.7	5.2	18	178	79.6
831	female	85	104	60	0.86	22.77	3.64	110	98.1	0.81	39.5	7	26.3	358	66.9
832	female	98	139	66	0.96	16.46	5.12	94	65.2	0.87	38.2	3.9	23.1	261	72.4
833	male	101	156	85	0.91	17.46	4.24	123	90.1	1.13	44.8	8	24.4	378	84.4
834	male	101					3.89	120	90	0.86	38.8	5.7	20.5	190	68.1
835	female	108	165	84	0.94	19.5	4.31	122	91.4	0.88	38	6.9	31.5	247	70.2
836	female	101	132	63	0.91	15.56	4.11	113	90.3	0.68	35.8	4.7	18.1	236	57.6
837	male	104	182	59	0.91	17.86	4.05	120	91.1	1.11	34.9	6.6	23.6	309	66.4
838	female	101	153	83	0.76	17.6	4.22	119	87.2	0.85	39.5	6	17.6	560	71
839	female	102			0.92		3.62	95	85.6	0.67	36.7	5.7		252	64.9
840	male	83	168	89	0.8	20.42	5.45	171	97.1	0.83	42	6.1	25.9	245	68.6
841	male	102	131	88	0.9	16.04	3.88	116	93.3	1.43	42.6	6.8	36.8	409	74.2
842	male	80	131	69	0.85	20.45	4.97	151	95	0.96	45.6	6.9	20.6	455	72.8
843	female	80	182	94	0.88	20.63	4.3	126	95.3	0.89	41.8	5.6	14.1	313	77.3
844	male	87	125	78	0.94	23.03	5.29	165	94.5	1.02	42.1	4.1	30.5	288	71.6
845	female	102	152	72	0.81		4.29	134	97	0.86	37.1	5.3		333	63.4
846	male	92	128	54	0.88	19.43	4.97	138	91.1	1.56	45.1	7.9	43.3	448	69.9
847	female	83	161	81	0.89	19.6	4.07	96	77.6	0.86	39.2	2.6	25.1	365	67.6
848	female	102	152	65	0.93	12.2	3.22	103	99.7	1.15	32.8	4.2	20.9	345	68.2
849	female	83	166	95	0.88	25.16	4.5	140	99.1	0.92	42.4	6.5	25.7	439	80.8
850	female	89	114	64	0.95	20.55	4.26	128	92.3	0.84	41.8	4.4	16.2	344	68.6
851	male	100	129	68	0.9	20.78	4.94	118	78.5	1.69	40.9	11	28.4	524	65.2
852	male	103	148	68	0.87	21.01	4.54	121	82.2	1.11	37.8	8	16.4	366	63.4
853	female	102	107	57	0.81	16.24	4.52	105	75.7	0.84	41.9	4.3	12.4	357	81.8
854	male	80			0.93	24.5	6.13	153	84	1.46	41.9	8	26.4	372	84.1
855	male	101	146	72	0.98	17.24	5.63	139	73.9	0.81	39.4	4.3	10.8	439	82.4
856	male	103	179	79	0.9	21.94	4.48	136	93.3	1.05	40.1	3.6	17.2	334	61.3
857	female	85	154	70	0.77	17.7	3.95	114	92.4	0.76	40.3	4.3	15.9	194	68
858	male	104	145	76	0.85	17.78	4.04	108	89.4	3.11	37.3	16	36.4	580	69.3
859	female	100	176	89	0.83	19.44	4.19	123	95	0.95	41.9	5.1	34.6	324	72.3
860	female	88	138	77	0.87	17.29	4.76	136	91.2	0.74	43.6	4.2	19	228	72.5
861	female	101	148	81	0.88		4.45	107	74.8	0.52	35.3	3.5	20.6	238	61.7
862	female	100	128	74	0.91		4.45	131	94.4	0.6	39.1	6.6		305	62.1
863	female	101	167	72	0.92	20.35	4	111	87.3	1.04	42.5	5.2	34.7	483	71.6
864	female	105	118	69	0.92		2.76	59	80.4	1.63	41.5	7.3		272	71.2
865	female	86	122	74	0.78	27.1	4.35	130	97.9	0.97	44.4	5.7	24.2	338	68
866	female	90	145	72	0.84	18.18	5.46	116	69.8	0.7	42.9	4.9	15.9	270	65.6
867	female	83	152	89	1.04	21.7	4.77	125	84.1	2.04	42.1	10.2	23.9	297	64.6
868	female	88	148	69	0.8	27.49	3.87	121	102.8	0.74	44.1	5.5	22.6	220	75.9
869	female	96	155	90	3.7		4.04	128	108.9	1.1	34.7	4.9	50.9	379	66.1
870	female	100	140	100	0.73	11.92	4.24	127	92.2	0.28	39	3.3	15.4	150	60.4
871	female	101	148	75	0.82	13.69	3.43	99	90.1	1.02	42.4	6.3	23.2	237	68
872	female	102	172	82	0.94	17.36	5.72	123	68.4	0.87	39.4	7.8	40.8	283	71
873	female	89	146	95	0.73	17.77	3.93	125	98.5	0.85	43.1	5.2	18.3	253	69.3
874	female	99	138	51	0.85	16.55	3.5	99	90.6	0.87	30	40.5	12.8	405	53.6
875	male	81	146	73	0.82	20.17	3.73	123	107	1.05	42.9	6.8	28	322	69.8
876	female	100	193	100	0.95	23.11	3.79	119	95	0.78	35.7	5.2	19.1	362	58.1
877	female	101	183	91	0.99	17.57	3.52	89	83.8	1.48	41.4	4.1	16.3	296	76
878	female	104	134	66	0.82	19.04	4.01	114	91	0.85	40.9	5	23.1	356	65.7
879	female	100	149	85	0.92		4.36	135	98.6	0.68	37	5.3	27.8	257	63
880	female	100	160	55	0.92	12.89	3.53	77	70.8	1.02	30.5	9.2	29.1	268	55.9
881	female	101	102	55	0.83	15.87	4.53	97	69.3	0.84	38.4	4.4	20.8	340	60.5
882	female	89	138	68	0.8	19.74	4.84	126	82.9	0.67	42	5.3	17.9	157	66.8
883	female	102	145	76	0.91	18.6	4.17	111	87.3	0.9	36	6.5	37.4	270	68.9
884	female	103	115	71	0.96		4.09	111	90	1.01	39.9	5.9	31.4	293	67.9
885	female	80	126	81	0.79	15.35	3.93	130	103.1	1.14	46.1	4.3	37.8	335	69.5
886	male	82	153	91	0.97	22.55	4.26	131	95.1	1.2	46.7	5.2	26.4	323	67.1
887	female	81	195	76	0.84	16.16				0.58	40	6.5	11.5	244	67.5
888	female	102	134	68	0.89		3.97	117	89.4	0.7	37	5.1		321	62.1
889	female	80	134	78	0.76	17.33	4.36	122	90.6	1.21	43	9.5	26.4	520	77.4
890	male	107	115	76	0.93	19.76	3.27	110	104.3	1.07	35.5	4.3	34.8	319	56.8
891	female	80	135	76	0.9	22.42	5.05	135	88.7	0.71	44.9	4.1	19.8	216	76.1
892	female	100	135	70	0.73	15.96	3.93	117	94.1	0.78	41.9	7.4	34.8	340	67.8
893	female	100	148	89	0.87		5.08	116	72.2	0.58	34.7	6.1	32.7	244	64.4
894	female	83	161	91	0.96	22.97	4.53	123	88.1	0.68	37.2	6	14.9	249	72.4
895	female	92	144	66	0.83	16.14	4.03	114	89.3	1.04	38.1	7.2	25	385	82.5
896	male	83	158	92	0.79	18.86	4.46	138	93.7	0.98	41.9	4.7	23	322	71
897	female	87	160	71	0.8	19.5	3.9	108	90.3	0.83	38.4	5.7	15.9	356	70.6
898	male	101	129	51	0.93		5.14	105	70.4	1.07	36.6	5.5	23	475	69.7
899	male	83	129	79	0.93	17.58	3.67	125	105.4	1.49	35.5	10.7	28.3	346	86.7
900	female	103	113	80	0.97		4.75	107	71.8	0.92	30.9	6.2	38	352	69.4
901	female	109	131	66	0.84	16.61	3.86	95	79	0.74	34.6	4.5	21.5	312	72.4
902	female	106	162	70	0.77	18.67	3.69	109	93	0.81	40.1	6.4	22.9	276	67.5
903	female	107	137	78	0.96	19.43	5.08	115	70.9	0.68	33.4	4.2	13.2	348	70.9
904	female	84	152	83	0.79	24.69	4.48	130	96.4	0.9	44.7	8.1	21.7	372	76.1
905	female	98	142	81	0.95	18.33	3.85	119	96.9	0.66	36.2	4.3	18.4	169	67.9
906	female	89	146	69	0.88	19.2	4.31	92	78.7	0.83	31.7	5	14.7	247	75.6
907	female	102	183	76	0.85	17.36	3.61	115	99.4	0.67	40.5	3.7	15.4	155	70.6
908	male	101	138	74	0.87	21.26	3.85	109	91.2	1.79	37.6	4.7	33.9	409	71.1
909	male	88			0.82	23.65	4.76	145	95.4	0.86	43.6	6.3	35	435	71
910	female	102	148	65	0.86	15.98	3.67	111	92.9	1.13	42.7	7.6	16.1	320	72.7
911	male	83	156	76	0.91	22.38	3.12	93	95.8	1.39	35.3	3.7	25.1	396	64.3
912	female	106	191	73	1.22	10.76	3.48	101	90.2	1.99	40.8	14.5	41.8	448	62.1
913	male	81	153	84	0.91	27.06	4.82	141	94.8	1.2	41.6	4.1	29.6	246	69.7
914	female	81	153	99	0.84	20.36	4.24	117	88.9	0.44	38.8	4.2	16	247	65.2
915	female	104	98	73	0.68		3.97	117	94.2	0.78	34.2	5.7	21.4	215	58.7
916	female	100	204	92	0.93	13.72	4.24	127	89.9	0.92	41.7	4.9	50.7	477	72
917	male	100	140	74	0.89	19.05	3.41	112	102.6	1.26	41.6	7	16.7	355	67.7
918	male	82	127	80	0.88	20.69	4.24	129	91.7	1.4	48.6	5.8	27.9	284	71.7
919	female	102	193	69	0.86	12.23	3.76	112	96.5	1.07	40.1	9.4	30.2	293	63.6
920	female	80	154	89	1.04	26.94	4.02	117	93.3	0.81	46.6	6.6	17.5	314	80.8
921	female	83	128	68	0.9	20.25	4.19	127	95.2	0.83	41.8	2.5	18.3	356	75.7
922	female	100	128	69	0.9	20.31	4.35	127	94.7	0.74	38.2	3.5	17.3	297	64.2
923	female	113	131	64	0.86	13.24	4.19	91	72.8	0.59	35.4	3.4	12.9	171	60.2
924	female	86	126	78	0.86		4.27	110	84.5	1.12	45.2	5.3	22.9	305	68.6
925	female	102	131	74	1.09		4.22	116	88.9	0.88	38.9	3.7		262	65
926	male	81	163	95	0.91	23.62	4.04	135	102.7	1.33	48.5	5.4	31.6	497	74.2
927	male	83	136	79	0.81	22.35	4.66	144	97	1.74		8.8	29.7	622	74.7
928	male	104	134	81	0.94	18.98	3.57	116	96.6	1	45.4	9.1	50.7	386	82.1
929	male	106	137	70	0.85	19.11	3.35	100	96.4	1.64	32.7	12	34.2	572	59
930	female	80	200	100	0.81	27.03	4.95	135	88.3	0.78	40.7	4.3	17.4	300	79.4
931	female	109			0.95	15.93	4.31	102	75.9	0.81	37	5.8	17.7	70	66.4
932	male	100	161	92	0.84	12.28	4.35	122	89.2	0.89	42.6	3.6	32.6	394	82.4
933	female	103	132	73	0.86	12.62	4.09	114	91	1.43	36.9	10.7	27.6	257	70.3
934	female	103	127	56	0.92	15.11	5.17	118	77.9	0.9	37.9	3.1	47.7	320	61.3
935	female	102	154	97	0.96	13.08	3.93	119	96.7	1.15	34.4	7.8	23.6	371	67.3
936	female	102	187	87	0.78		2.6	72	88.1	1.31	31	7.1	27.6	438	69
937	female	83	140	72	0.93	17.1	2.79	68	84.9	0.52	36.1	6.1	12.1	262	71.1
938	female	92	147	93	0.76	17.01	4.92	143	96.7	0.78	41.2	5.9	23.3	467	73.3
939	female	82			0.86	0	4.54	134	93.6	0.84	44.5	3.1	17.9	487	77.1
940	male	91	159	88	0.83	24.25	5.13	155	94	1.07	43.8	4.3	28.7	283	73
941	female	91	138	75	0.9	17.6	4.28	129	100	1.09	45.8	8.7	31.8	360	79.9
942	male	85	140	85	0.9	20.06	4.71	119	81.5	0.86	31.7	4.7	25.3	241	61.8
943	female	103	139	71	0.83	14.38	4.31	112	85.8	1.17	35	9.7	17.8	368	66
944	male	81	197	94	0.82	17.24	4.37	141	99.3	1	47.1	5.1	20.1	356	72.8
945	female	87	154	82	0.85	22.65	4.64	121	85.6	0.76	41.6	4.7	19.3	302	63.8
946	female	82	153	80	0.93	20.74	4.11	123	99.5	0.87	44.5	3.7	23.5	390	75.2
947	female	80			0.93	19.56	4.25	118	86.4	0.54	41.1	2.6	16.8	214	84.7
948	female	101	168	60	0.78	13	3	89	97.7	0.88	36.2	4.9	20.2	313	64.8
949	female	104	177	81	0.87	20.08	4.04	124	92.6	0.5	43.2	4.5	12	143	74.5
950	female	107	200	94	0.88	16.65	4.28	120	87.6	1.26	38.8	9.1	20.4	352	65.7
951	male	106	170	91	0.9	18.86	4.85	148	94.6	0.92	40.4	5.2	27.6	470	68.3
952	female	102	191	77	0.93	16.49	4.55	131	89.9	0.79	40.4	5.1	15.3	450	70.5
953	female	86	159	68	0.91	26.16	2.11	60	91.9	0.61	43.4	3.7	17	291	68.2
954	female	101	159	74	0.91	17.33	3.62	109	94.2	0.98	39.5	4.3		237	60.6
955	female	101	116	54	0.79	20.16	3.42	95	97.4	1.52	27.5	10.3	23.4	431	64.5
956	female	102	147	87	0.99	17.36	4.89	118	76.3	0.55	48.4	3.8	12.6	235	90.2
957	female	102	200	83	0.88		3.94	112	88.3	1.1	42.3	7.2	29.2	396	66.2
958	female	87	144	75	0.85	22.48	4.56	125	89.5	0.83	45.4	3.1	18.7	233	76.6
959	male	100	123	62	0.87	17.93	2.96	60	72.6	0.81	38.3	8.4	24.1	283	69
960	female	104	178	76	0.88	18.77	4.1	125	95.9	0.93	42.7	5.8	29.3	354	73.7
961	male	102	170	71	0.95		3.95	114	88.9	1.8	41.1	8		741	68.9
962	male	87	111	60	0.91	19.47	4.6	152	100.4	0.83	42.8	5	33.5	387	73.7
963	female	83	101	56	0.89		4.35	124	89.4	0.76	37.8	5.6	17.8	184	71.2
964	male	82			0.79	20.79	3.73	114	93.6	1.27	47.5	9.7	26.4	548	76.8
965	female	100	183	94	0.82		3.98	116	92.5	0.85	39.6	7.2	25.7	319	66.1
966	female	101	143	70	0.92	17.6	4.14	120	96.4	1.14	42	10.3	25	355	68.6
967	male	103	170	73	0.87	18.96	4.81	142	95	1.03	41	6.4	17.4	366	75.9
968	female	100	155	66	0.81	19.81	3.96	123	96.7	0.66	37.3	4.8	13.6	262	63.1
969	female	101	152	80	0.94	17.53	3.62	78	72.9	1.5	40.8	10.2	23.8	432	56.3
970	female	101	100	61	1.03	11.22	3.98	125	94.2	0.5	38.1	4	12.9	288	63.7
971	female	106	153	73	0.89		3.84	122	95.3	1.05	40.2	4.8	36.3	340	77
972	female	86	215	113	0.88	22.14	4.17	124	91.4	0.74	48.1	3.9	19.8	333	77.7
973	female	106	139	77	0.93		3.99	121	91.7	1.01	39.2	4.4	17.4	313	63.1
974	female	104	193	83	0.97	22.44	4.2	127	92.1	0.76	46.4	3.2	27.2	307	79.5
975	female	104	143	72	0.86		4.19	119	89.3	1.01	45.1	4.8	18.4	350	74
976	male	81	143	83	0.97	27.93	5.05	148	91.1	1.06	48.9	4.2	29.1	471	75.8
977	female	101	187	98	0.89	18.77	3.75	110	93.3	1.07	39.3	6.5	45.1	285	73.8
978	male	81	136	74	0.86	24.35	5.37	166	99.3	1.21	44.6	4.4	42.5	361	81.1
979	female	112	144	69	0.94	21.22	4.83	91	64.6	0.92	41.1	4.5	20.7	308	66
980	female	82	193	91	0.91	19.15	4.47	132	96.9	0.84	49.4	6.8	22	383	80.8
981	male	102	157	55	0.95	24.77	4.5	119	84.7	1.11	48.5	12.7	23.4	304	71.4
982	male	104	149	86	0.9		4.17	130	93	1.56	33.9	7.3	32.1	493	72.5
983	female	101	188	93	0.81		3	87	90.3	0.74	26.9	7.2	14.9	274	62.9
984	female	106	191	77	0.9		4.17	110	80.3	1.39	37	8		561	60.4
985	female	101	148	62	0.93		4.51	128	92.5	0.83	42.1	3.9	20.9	276	70.6
986	female	81	113	70	0.88	15.78	3.82	120	100.5	1.04	43.3	8.2	22.9	366	72.5
987	female	93	131	72	0.87	17.6	3.87	115	97.7	1.17	43.9	9.4	19.3	298	82.8
988	female	115	179	76	0.95	24.14	3.6	123	100	0.87	41.6	5.5	22.8	401	67.8
989	female	86	156	88	0.73	17.26	3.91	109	93.9	0.98	42.4	8.6	25.3	235	71.3
990	female	102	162	78	0.86	26.84	4.51	126	85.4	0.66	42.8	7.8	17.3	239	74.8
991	female	85	181	83	0.88	23.37	4.21	124	90	0.43	42.9	3.9	24.4	484	73.6
992	female	102	195	85	0.74		4.06	100	77.6	0.46	26.9	3.1	26.9	199	62.3
993	female	82	150	77	0.84	18.81	4.36	112	89.7	0.78	44.6	5	24.9	325	79.6
994	male	87	135	75	0.83	17.95	4.53	143	99.1	1.05	39.1	5.6	22.8	353	67.4
995	female	91	156	106	0.9	18.22	3.93	113	90.8	0.8	41.8	5	24.1	334	75
996	female	87	161	79	0.98	22.59	5.32	109	67.5	0.83	40.9	4.7	18.1	302	73.2
997	male	83	119	70	0.94	18.52	5.11	147	90	1.13	40.3	5.2	18.8	398	68.5
998	male	81	150	98	0.9	25.04	4.9	154	97.6	0.95	42.8	6.5	19.7	394	76.8
999	male	82	122	68	0.99	20.34	4.38	130	95.7	0.8	36.4	3.3	17.4	373	65.9
1000	female	80	172	75	0.84	14.62	4.42	129	95.9	0.72	43.9	8	22.6	299	76.7
1001	male	80	150	88	0.87	18.82	4.9	145	93.1	0.97	42.9	6.4	23.3	414	78.2
1002	male	101	153	75	0.87	23.05	3.54	101	91.2	0.95	37.4	5.4	33.6	369	68.6
1003	female	103	149	72	0.88	18.66	4.04	123	95.8	0.78	40	7.2	25.5	449	69.6
1004	female	83	144	68	0.95	19.93	4.21	125	94.5	2.09	41.9	10.2	30.4	255	74.1
1005	male	84	133	71	0.88	21.36	3.96	107	91.2	0.81	42.3	5.2	17.5	263	73.9
1006	female	100	133	74	0.98	15.64	2.84	90	106	0.76	41.1	6.9	12.9	210	72.1
1007	female	104	150	76	0.95	20.54	4.44	125	91.2	0.74	38	3.4	15.7	173	66.2
1008	female	101	134	68	0.83	19.9	4.42	129	91.9	1.05	41.4	7.3	24.5	339	60.9
1009	female	85	191	83	0.89	20.34	4.09	117	93.4	0.64	44.8	3.7	27.8	360	69.9
1010	female	110	131	51	1.13	12.62	3.05	87	94.8	1.43	30.5	8.6	25.1	278	70.4
1011	female	96	160	88	0.9	27.22	3.96	121	97	0.84	37.9	6.1	25.3	329	80.3
1012	female	86			0.9	20.91	4.97	140	88.9	0.71	43	5.9	22.3	232	80.8
1013	female	88			0.87	23.16	4.03	116	91.1	0.74	43.4	4.3	20.3	259	80.5
1014	female	88	130	72	0.81	22.77	4.42	119	86.7	0.62	45.5	3.3	25.6	158	78.7
1015	male	81	186	80	1.15	26.52	5.64	166	90.2	1.26	49.7	5.1	23.7	532	73.5
1016	male	81	129	59	0.92	24.44	4.63	145	97.4	1.17	44.2	6.4	20	318	61.9
1017	female	104	183	83	0.82	11.98	4.52	132	93.6	0.7	41.8	6.2	20	324	80.9
1018	female	102	134	62	0.94	15.31	3.41	97	92.4	0.87	30.3	5.9	18.3	289	58.4
1019	female	84	150	74	0.84	22.33	4.93	138	87.4	0.77	40.4	9	25	333	76.1
1020	female	103	149	69	0.87	16.23	3.56	108	95.2	1.24	39.3	6.3	21.6	420	70.6
1021	female	107	202	89	0.9	19.02	3.93	109	91.9	1.24	41.8	6.5	48.2	276	74.3
1022	female	100	171	93	0.78	20.08	4.14	115	90.1	0.94	43.5	7.7	18.8	318	73.2
1023	female	101	128	63	0.84	14.07	3.84	111	94.5	1.05	42.9	5.2	21.6	326	73.1
1024	male	104	97	46	0.86		3.98	118	93.2	1.03	33.4	4.5		304	61.7
1025	female	89			0.92	20.61	4.84	134	87	0.66	40	3	14.7	187	76.9
1026	female	88	125	81	0.82	24.8	4.7	136	93.4	0.84	37.3	5	18.1	403	79.8
1027	male	84	200	70	0.92	19.63	4.05	123	93.1	1.48	43.4	8.2	22.7	598	69.6
1028	male	80	200	110	0.85	27.43	5.87	165	89.1	0.98	46.2	6.1	27.7	429	80
1029	male	94	130	59	0.86	21.79	3.47	113	100	1.31	35.1	5.1	37.7	402	69.7
1030	female	82	128	72	0.78	16.61	6.55	188	93.4	0.57	42.6	3.8	15.8	197	71.6
1031	female	87	117	65	0.85	17.17	2.66	87	101.1	0.74	36.3	2.4	42.6	271	62.7
1032	female	100	195	71	0.93		4.38	88	68	2.79	42	20.6	34.5	507	82.1
1033	male	82	168	70	0.89	23.52	4.47	131	92.6	1.03	49.2	3.4	49.6	527	71.9
1034	female	88	160	88	0.8	17.55	3.94	117	94.2	0.58	44.9	5.2	23.5	193	74.5
1035	female	101	144	77	0.84	19.81	3.68	110	95.1	0.95	38.3	4.5	13.7	334	68.8
1036	female	81	114	66	0.77		3.65	118	98.9	0.74	45.1	4.6	17.7	264	70.7
1037	female	103	153	82	0.86		3.34	102	97.3	0.9	30.6	8	22.6	397	59
1038	male	81	163	102	0.8	18.83	4.34	140	100.2	0.97	42.4	4.4	29.7	354	64.6
1039	female	101	224	125	0.88	20.15	4.49	132	91.3	1.07	43.4	5.5	26.4	408	77.5
1040	male	82	133	72	0.89	18.61	4.11	86	57.9	1.11	26.2	7.6	24.4	288	59.9
1041	female	100	200	79	0.79		3.92	129	96.9	0.61	41	4.5	32.7	202	76.6
1042	female	82	145	76	0.86	18.84	4.08	109	89.5	1.75	38.7	6.5	25.6	324	76.7
1043	male	101	170	69	0.94	20.03	4.21	112	85.7	1.49	41.2	4.7		388	62.9
1044	female	103	146	76	0.91	22.14	4.21	120	93.6	0.87	41.3	6.8	15.6	329	71.1
1045	female	88	133	75	0.61	28.45	4.68	143	96.4	1.05	47.4	7.4	27.5	593	81
1046	male	85	138	72	0.86	24.24	4.62	141	92.4	1.29	43.9	6.1	49.9	458	73.6
1047	female	82	230	102	0.87	22.12	4.2	119	89.5	1.27	43	7	17.6	420	77.6
1048	male	89	101	64	0.87	21.56	4.95	130	85.7	1.18	40.1	7.3	20.8	295	71.3
1049	male	84	115	70	0.76	13.53	4.8	145	95.6	0.88	45.4	5.1	16.5	257	79.2
1050	male	85	154	81	0.99	24.91	5.26	150	87.6	1.05	47	8	23.5	515	74.6
1051	male	92	143	85	0.92	18.31	4.27	126	92.5	1.18	42.9	5.6	23.5	404	71.5
1052	female	81	136	92	0.88	23.93	4.76	139	92.2	0.76	48.7	5.3	27.6	380	73.8
1053	female	101	129	82	0.91	11.29	4.5	128	94	0.66	36	5.1	24.2	242	67.9
1054	female	103	174	81	1.05	17.26	4.54	117	86.8	0.87	40.8	5.9	39.2	424	74.5
1055	female	92	186	79	0.89	22.22	4.72	130	85.6	0.69	43.3	4.5	19.5	417	72.6
1056	female	81	133	67	0.86	24.09	5.93	108	61.9	0.93	46.9	4.2	16.4	406	68.3
1057	female	81	161	90	0.82	25.25	5.22	129	80.8	0.62	43.2	5.6	12.8	329	60.9
1058	female	106	186	97	0.83	9.09	4.34	122	88	1.02	38.2	5	127.3	387	74.4
1059	female	91	145	76	0.76	21.4	4.61	103	71.4	0.78	45.1	7.6	32.2	318	67.4
1060	female	104	132	60	0.82		4.1	121	92.4	0.84	38.1	5.3		338	70.5
1061	female	104	142	89	0.92	16.71	5.4	107	64.1	0.86	39.2	6	20.4	142	65.1
1062	male	102	135	67	0.85	17.11	4.37	130	93.4	0.94	38.5	5.8	23.5	371	69.1
1063	female	103	135	69	0.89		2.93	86	97.3	1.21	38.1	7		434	64.5
1064	female	100	187	82	0.88	17.36	3.76	111	96.8	1.21	42.7	9.5	45.3	337	70.5
1065	female	89	150	103	0.96	31.36	4.3	137	97.2	0.81	41.4	7.5	23.1	206	78.2
1066	female	104			3.42	24.65	2.62	77	96.2	0.54	27.5	5.3	20.1	207	56
1067	female	102	136	61	0.9	15.92	3.99	102	87	0.81	34.9	4.4	15.6	288	58.6
1068	female	82	153	77	0.89	24.45	4.44	135	93.7	0.72	37.8	7.4	20.6	276	73.8
1069	female	88	152	76	0.89	25.84	4.61	128	90.9	0.77	35.4	4.2	19.3	208	71
1070	female	81	152	74	0.82	23.31	4.18	127	93.5	0.7	39	4.9	24.3	303	73.5
1071	female	101	139	76	0.9	18.18	3.72	93	81.2	0.8	39.7	2.4	15.6	264	73.6
1072	female	100	134	83	0.87	14.55	3.89	109	90.2	0.83	38	6.8	26.4	257	61.1
1073	female	108	146	78	0.88	19.11	3.23	112	110.5	0.98	38.2	6.1	24.8	349	67.6
1074	male	82	111	76	0.88	23.46	4.67	140	93.1	0.81	41.2	3.7	18.8	432	75
1075	male	86	133	72		20.82	4.51	140	94.9	0.87	37.7	4.3	50.4	350	74.4
1076	male	102	140	83	1.38	26.22	5.23	141	87.2	1.06	40.3	9.9	40.5	575	71.7
1077	female	87	129	85	0.85	22.48	4.88	144	92.6	0.75	43.3	6.6	15.5	334	69.4
1078	female	88	128	60	0.82	23.49	4.83	139	87.8	0.69	40.3	3.3	21.1	377	75.8
1079	female	81	176	88	0.8	20.18	3.71	101	84.4	1.33	44.7	3.8	86.6	310	82.2
1080	male	85	180	70	0.82	21.25	4.8	139	91.3	1.02	47.1	5.1	40.5	383	67.2
1081	female	90	173	84	0.82	22.01	4.04	121	96.5	0.78	45.7	5.7	30.9	405	74.2
1082	female	108	119	77	0.94	9.85	3.96	118	94.7	0.63	33.5	5.4	15.7	123	63.5
1083	female	105	154	83	0.97	23.3	5.01	133	84	0.54	39	4.7	13.8	261	66.5
1084	female	107	120	73	0.8	19.23	3.79	112	99.7	0.92	33.7	4.7	24.4	239	62.4
1085	female	113	187	95	0.92	21.48	3.47	105	100.3	0.77	38.6	6.9		423	70.8
1086	female	85	169	101	0.85		4.36	131	95	0.86	45.1	6.3	17.8	328	75
1087	female	106	182	98	0.9	15.87	4.47	134	96	0.81	38.5	7.7	32.7	372	72.7
1088	female	104	144	76	0.83		3.69	112	94.3	0.71	33.8	5.5	20.7	304	66.2
1089	female	101	160	64	0.88	20.75	3.54	104	91.8	0.88	36.6	6	24.9	210	67.7
1090	female	86	152	69	0.93	19.18	3.6	113	96.9	0.8	42.6	6.1	21.5	295	67.6
1091	female	112	178	82	0.93	18.89	3.09	101	104.5	0.94	33.9	7	27.4	388	65.8
1092	female	104	113	49	0.96	16.44	3.63	99	92.6	1.5	34.2	8.1	23.9	487	69.3
1093	female	86	175	85	0.79	15.61	3.29	99	100.3	0.86	44.4	4.9	41.6	305	79.2
1094	female	103	147	74	0.82	18.8	4.12	117	88.8	0.95	40.4	7.6	31.6	292	72.5
1095	female	84	181	103	0.85	21				1.01	43.2	6.7	23.4	341	78.9
1096	male	100	128	67	0.84	18.77	4.14	123	95.7	1.02	36.5	5.6	23.1	315	69.6
1097	female	82	141	98	0.87	27.26	5.63	131	76.4	0.72	42.6	4.5	21.1	271	77.7
1098	female	84	162	84	0.86	17.6	5.79	113	66.8	0.63	40.9	4.3	13.8	118	69.5
1099	female	84	176	69	0.89	23.57	4.97	146	93.8	0.97	42.2	6.5	26.9	500	77.6
1100	female	101	189	97	1.07		3.59	109	96.9	0.98	31.5	7.3	34.8	477	62.3
1101	male	107	139	71	0.91	18.38	2.2	68	104.5	0.93	32.5	5.1	24.1	286	53.4
1102	female	102	142	59	0.85	19.7	4.07	113	90.2	1.05	43.9	8.6	30	320	75.8
1103	female	106	186	96	0.92	17.86	3.71	97	87.6	0.9	38.6	5.2	23.6	103	69.7
1104	female	90	132	67	0.88	25.11	4.67	134	97.4	1.11	41.5	8	21.7	256	63.5
1105	female	101	173	85	0.86	14.7	4.19	120	93.3	0.76	42	6.2	27.6	288	73.6
1106	female	107	176	95	0.9	22.72	3.89	109	94.6	0.78	38.7	7	25.2	353	61.9
1107	female	93	161	92	0.87	19.59	4.24	124	97.2	0.72	43.1	4.7	28.6	264	69.2
1108	female	85	137	75	0.84	21.18	3.76	116	98.9	0.77	39.2	5.8	19.1	235	79.2
1109	male	104	107	51	0.88	21.91	3.77	109	89.9	1.31	38.9	6.1	26	397	68
1110	female	81	171	77	0.88	19.81	4.2	114	87.6	0.71	41.9	5.7	17.1	282	72.6
1111	male	107	155	80	0.83	27.55	5.41	160	89.3	1.67	43.6	7.8	48.1	501	78
1112	female	101	142	63	0.92		4.16	122	93	0.76	38.5	4.8		135	68.6
1113	male	87	172	76	0.9	19.56	3.93	130	104.3	1.03	44.5	4.5	27	374	68.8
1114	male	83	106	67	0.89	19.42	5.27	120	75.5	1.09	43.5	5.5	22.4	340	67.8
1115	male	101	153	61	0.76	16.34	3.72	112	93.3	1.2	40.7	7.6	28	475	74.9
1116	male	103	123	58	0.84	21.21	4.53	120	85.4	1.06	37.8	7.5	21.3	279	71.8
1117	female	104	157	72	0.85		3.06	97	78.4	1.44	32.8	22.3	23.1	456	70.9
1118	female	107	159	58	0.95	23.11	5.15	113	68.7	0.88	38.8	6.6	17.9	454	73.5
1119	male	85	179	77	0.81	22.28	4.49	141	103.1	1.58	42.8	8	35.3	491	72.4
1120	female	100	168	76	0.9	20.22	3.41	83	83	0.95	36.3	7.3	23.2	303	75.5
1121	male	104	150	60	0.83	18.55	5.1	118	78.8	1.09	34.7	6.5	18.4	392	62.2
1122	male	82	151	77	0.76	19.82	4.67	133	94.2	1.27	37.3	6.2	25.4	355	74.5
1123	male	82	164	94	0.87	27.37	4.56	145	96.9	1.12	42.3	4.2	25.7	362	65.5
1124	male	81	135	94	0.89	23.38	3.26	96	98.8	1.24	41.6	7	22.6	292	70.4
1125	female	87	164	87	0.86	23.63	4.34	119	94.2	0.89	45.9	5.4	26.5	388	69.8
1126	female	93	189	97	0.94	26.94	3.53	126	115.9	0.92	48.7	5.7	25.1	338	79.7
1127	male	84	132	85	0.91	21.93	4.53	136	98.2	1.13	39.8	3.7	25.5	342	71.4
1128	female	80	174	103	1.02	23.98	2.55	84	111.4	1.06	32.9	3	18.3	314	73.6
1129	female	82	151	77	1.05	20.71	4.13	89	72.2	0.84	45.9	7.3	13.4	217	60.3
1130	female	84	135	57	0.85	16.33	3.83	121	99.5	0.77	41.4	3.9	18	242	68.9
1131	female	101	127	70	0.9		3.77	113	95.2	1.26	32.3	10	28.2	276	64.6
1132	female	113	124	67	0.86	21.03	3.28	88	89.9	1.18	36.6	5.2	23.4	434	66.6
1133	female	100	186	89	0.88	17.39	4.57	127	88	0.97	37	13.5	28.6	417	70.3
1134	female	83	121	64	0.86	27.73	4.46	131	92.6	0.83	44.9	6.2	20.2	315	68.8
1135	female	93	136	59	0.94	21.81	3.15	95	93	1.55	39.3	9.3	26.3	373	74
1136	female	100	191	96	0.94	22.32	3.77	114	98.9	2.65	34.1	14.9	42.7	434	71.6
1137	female	106	132	82	0.79	15.56	4.03	117	94.3	0.71	39.4	4.8	18.1	242	63
1138	female	102	171	76	0.9	17.15	3.94	118	95.4	0.92	35.2	4.7	30.4	261	66
1139	female	90	146	96	0.88	18.93	3.64	104	95.1	0.59	39	5.8	15.2	170	71.6
1140	female	85	129	73	0.84	20.25	5.04	115	77.8	0.67	39.4	5.2	15.8	250	72.2
1141	male	84	147	72	0.86	24.51	4.76	132	91	1.13	41	6.7	22.3	487	69.7
1142	male	87	140	97	0.82	18.5	5.19	138	87.7	1.35	45.3	6.3	25.3	314	73.5
1143	male	81	202	108	0.9	22.39	7.5	180	80.7	1.12	40.1	3.8	32.3	389	66.9
1144	male	92	134	78	0.9	21.06	4.67	126	86.7	0.84	43.7	5.9	20.4	340	75.2
1145	female	86	159	82	0.82	18.49	4.87	145	95.5	1.07	42	10.2	17	312	71.4
1146	female	83	118	70	0.99	23.78	4.22	128	95.7	0.89	40.6	6.9	29.2	225	68.7
1147	female	101	160	87	0.9	18.76	3.77	108	92.3	1.06	36.2	10.3	28.2	336	71.6
1148	female	85	187	79	0.88	22.38	4.07	126	99	0.76	44.1	4.4	24.3	370	68.9
1149	female	107	178	98	0.89	20.59	3.68	111	94	0.71	37.1	4.8	28.8	266	68.8
1150	female	100	131	81	0.87		3.43	114	104.4	0.72	32.7	5.6	16	286	66.6
1151	female	106	148	80	0.85	27.28	4.4	120	89.8	0.48	36.5	5.8	27.1	231	65.8
1152	female	102	185	84	0.86	22.89	5.15	116	75	0.85	42.5	7	24.2	337	73.1
1153	female	91	139	77	0.9	16.39	4.05	126	102.7	0.61	40	5.3	25.8	314	74.9
1154	female	100	192	102	0.81	16.51	4.12	118	89.6	0.79	39.4	6.3		228	63.4
1155	female	103	186	87	1.13	30.54	4.39	128	91.1	2.47	43.2	10.6	41	692	77.9
1156	female	105	143	83	0.81	17.12	4.07	120	93.9	0.7	44.5	8.1	8.5	339	71.1
1157	female	101	150	78	0.84		4.63	134	89.8	0.86	46.2	5.9	20.2	337	75.3
1158	female	99	149	72	2.69	18.29	3.85	113	94.3	0.54	38.8	4	23.7	191	64.9
1159	male	84	162	63	0.84	12.73	4.69	135	94.5	0.94	37.2	6.6	25.3	364	77.4
1160	male	89	114	62	0.85	18.62	3.81	112	99	1.47	38.2	12.6	34.5	452	68.8
1161	female	101	151	69	0.95		4.27	103	79.6	0.77	35	5.6	19.9	318	66
1162	male	93	168	81	0.79	16.41	4.42	91	68.8	0.96	42.7	6.9	26.4	370	69.3
1163	male	102	168	74	0.95	22.19	4.24	129	89.6	0.98	42.9	3.8		492	65.3
1164	female	87	180	76	0.89	20.41	4.59	114	81.5	0.61	39	4.7	14.1	294	76.1
1165	male	102	170	79	0.82	18	4.65	120	83	1.19	37.3	7.4	22.7	337	64.9
1166	female	90	143	67	0.88	21.22	4.34	129	97	0.84	43.5	5.7	17.3	352	69.4
1167	male	83	143	72	0.83	17.63	4.41	136	92.7	1.07	42.1	4.5	32.2	244	66.9
1168	male	85			0.82	22.98	3.84	117	96.4	1.06	42.9	4.5	20.4	385	76.3
1169	female	87	125	86	0.93	16.4	4.2	124	97.9	0.86	42.6	6.4	25.8	197	71.7
1170	male	88	146	92	0.77	22.98	4.92	128	85	0.92	44.1	7.5	17.7	273	76.8
1171	male	97	167	81	0.77	19.78	3.99	135	101.5	1.1	39	6.6	27.7	343	68.5
1172	female	88	165	87	0.88	17.36	4.55	121	85.1	0.78	40.4	4.6	18.9	220	70.6
1173	female	92	158	68	0.89	18.66	5.03	112	74.4	0.86	39.7	3.7	32.6	229	74.5
1174	female	101	132	76	0.86	16	4.11	126	98.5	0.75	45	9.1	20.7	290	72.5
1175	female	103	186	87	0.82	20.41	4.15	91	78.3	0.9	37.5	10.6	29.3	299	74
1176	female	100	173	84	0.98	21.11	3.87	113	94.1	0.87	41.4	5.2	21.2	333	67.3
1177	female	103	131	69	0.82	22.35	4.83	124	83.9	0.76	41.7	3.7	20.9	339	68.5
1178	male	105	140	69	0.9	19.99	5.33	100	63.8	1.09	34.6	6.5	28.3	318	66.9
1179	female	103	146	70	0.89	18.94	4.44	129	94.6	1.46	36.8	9.6	29.3	328	69.6
1180	female	100	170	87	0.8	21.86	3.86	116	92	0.84	42.8	7.5	19.7	243	63.5
1181	male	91	166	86	0.88	17.47	5.35	150	91.6	1.26	47	6.2	29.9	488	76.1
1182	male	102	145	69	0.85	20.49	4.23	122	92.4	1.35	36.9	6.4	33.9	415	63.6
1183	female	100	145	80	0.93	18.01	4.5	129	94.7	0.66	41.5	3.3	17.2	276	73
1184	female	102	161	51	0.96	19.2	3.6	104	94.7	0.98	33.3	5.6	25	365	60.9
1185	male	87	178	77	0.9	15.27	4.73	126	87.1	1.07	42.8	6.7	83.5	388	69.6
1186	female	85					4.7	129	88.9	0.54	40.5	3.2	21.9	301	68.4
1187	female	105	142	82	0.91	20.41	4.5	131	95.6	0.59	34.7	5.6	16.5	297	70.5
1188	male	101	159	87	0.87	22.91	4.01	95	80.8	0.96	35.2	6.7	19	370	67.8
1189	male	102	111	56	0.87		4.39	99	81.8	1.29	31.9	8.7	20.4	424	76.4
1190	female	100	130	60	0.79	9.96	3.05	47	60.3	0.83	30.6	5.8	17	306	68.3
1191	female	82	169	87	0.89	20.5	4.52	129	91.2	1.06	42.7	5	21	332	72.8
1192	male	89	175	91	0.94	17.3	4.06	110	90.1	1.07	35	7.6	23.8	288	70.8
1193	female	105	173	88	0.84	20.27	4.2	128	94	0.68	41.2	40	20.8	327	64.3
1194	female	106	140	102	0.83	17.59	3.88	122	98.5	0.51	42.3	3.8	17.6	168	75.1
1195	female	103	100	50	0.88	25.2	3.64	74	67.9	0.83	42.5	4	33.1	338	73.5
1196	female	101	190	102	0.93	20.52	4.29	126	92.3	0.54	37.9	4.7	24	202	69.7
1197	female	110	205	98	0.9	22.4	4.4	133	94.8	0.58	45.5	3.6	18.6	351	72
1198	female	101	190	110	0.87	17.22	3.07	89	94.5	1.07	35	6.4	21.3	239	57.7
1199	female	100	132	81	0.9	15.82	4.65	106	74.8	0.81	37.4	6.4	28.8	391	64.7
1200	male	82	137	84	0.84	21.3	5.45	137	83.1	1.48	43.9	7.4	29	617	81.8
1201	male	85	117	65	0.9	23.91	5.65	143	83.9	1	43.8	8.4	28.1	334	65.8
1202	female	87	149	84	0.9	27.01	4.22	133	96	0.59	41.4	3.8	14.3	293	74.3
1203	female	87	123	62	0.88	23.89	3.98	121	103.8	1.03	42.4	7.4	36.1	417	71.5
1204	female	97	132	88		21.63	3.32	102	96.7	1.27	34.2	11.8	25.9	473	68.6
1205	female	104	150	86	0.93	16.8	3.89	99	85.9	0.76	39	5.2	20.4	182	69
1206	female	101	160	78	0.98		3.67	119	99.7	0.71	41.4	6.5	17.7	336	70.8
1207	male	87	141	66	0.68	18.44	4.7	135	93	1.62	43.4	8	22.6	477	73.6
1208	male	87	133	79	0.76	19.75	3.79	118	98.7	1.22	36.6	6.2	19.1	365	62.9
1209	male	85	159	83	0.81	21.23	3.97	132	103.3	1.21	36.7	4.5	20.8	343	72.8
1210	male	100	169	75	0.93	21.22	4.32	89	63.2	0.97	40.7	4.6	28.2	366	67.7
1211	male	83	149	93	0.88	20.64	4.91	140	93.7	1.29	38.9	5.2	23.8	379	72.3
1212	male	81	162	101	0.85	17.46	4.86	141	88.7	1.39	45.7	4.5	26.3	486	69
1213	female	103	185	100	1.03	21.17	4.8	142	93.3	1.01	43.5	5.6	34.8	335	71
1214	male	82	110	70	0.77	21.67	3.92	114	94.4	1.95	37.5	15.8	31.7	579	64.2
1215	female	85	162	81	0.9	17.59	4.31	128	93.7	0.71	43.5	3.9	22.6	276	72.2
1216	female	104	123	67	0.92		3.32	109	102.1	0.61	32	6.5	39.5	205	60.3
1217	female	108	169	96	0.88	19.56	3.62	115	100.8	1.27	40.5	4.5	38.6	338	75.4
1218	female	100	124	80	0.99	15.92	4.07	123	95.6	0.53	39.4	4.3	15.5	228	66.5
1219	female	90	191	86	0.92	23.04	3.3	101	103	1.11	41.2	5.4	20.5	351	70
1220	female	90	114	77	0.89	26.17	4.02	107	89.8	0.7	43.9	4.4	18.8	195	72.5
1221	male	84	105	71	0.88	18.36	4.35	135	98.6	0.97	44.7	6	19.1	339	71.3
1222	female	103			0.9	16.34	4.22	118	90.3	0.6	38.1	6.9	27.1	289	75.7
1223	female	103	194	120	0.94	17.58	4.46	133	96.4	0.67	41.9	2.7	22.8	154	64.4
1224	female	100	118	73	0.85	20.74	3.5	106	98.9	0.74	38.7	6.6	19.5	366	68.5
1225	male	90	167	72	0.96	22.59	4.77	155	103.8	1.11	48	5.9	46.2	515	76.4
1226	female	102	143	80	0.88	17.03	3.36	101	95.8	0.86	34.5	4	25.6	206	66.4
1227	female	103	168	83	0.86	19.03	4.45	124	90.1	0.9	40.9	4.8	41.5	251	74.5
1228	female	82	151	80	0.86	21	4.08	128	96.6	1.13	42.9	5.4	23.3	318	73.3
1229	female	92	207	89	0.77	18.93	3.68	110	94.6	0.7	40.8	4.2	16.7	373	71.9
1230	male	104	170	100	0.89	21.73	3.81	115	96.3	1.43	41.4	9.7	23.3	443	64.4
1231	male	101	131	72	0.95	13.56	4.14	121	87.7	1.11	39.9	9.6	28	380	69.9
1232	male	84	141	73	0.98	16.94	4.3	131	94.7	1.2	37.3	6.8	37.2	442	70.2
1233	male	81	125	58	0.89	17.3	3.74	124	106.7	1.14	40.4	6.4	22.7	323	65.2
1234	male	80	140	84	0.76	18.71	4.61	145	97.6	1.01	40.8	6.1	24.4	336	71.5
1235	male	80	140	90	0.8	19.83	4.87	143	93.8	1.65	42	6.4	37.3	487	76
1236	female	87	130	69	0.87	19.04	4.3	129	100	0.58	43.8	4.1	23.2	186	74.1
1237	female	101	106	54	0.85	15.49	3.57	98	90.5	0.78	34.9	5.7	28.4	353	63.8
1238	male	101	167	76	0.94	19.3	3.52	119	105.1	1.52	37.4	8.5	36.6	453	67
1239	female	85	129	82	0.98		2.87	93	103.8	0.58	32.2	4.2	23.8	307	58.2
1240	male	87	131	101	0.85	12.98	4.66	105	74	1.06	37.3	7.4	25.7	320	67.3
1241	male	84	149	73	0.81	20.87	4.99	147	92.8	1.24	39.7	6.8	22.2	326	70.8
1242	female	102	114	53	0.82	19.36	4.8	138	86.7	0.78	38.3	3.3	30.3	388	72.3
1243	female	87	116	72	0.73	14.76	4.47	133	89.3	0.58	42.9	3.6	13	150	68.2
1244	female	102	157	85	0.92	17.56	5.79	123	68.7	0.54	44.7	4.1	15.2	245	77.6
1245	female	104	149	65	0.84	14.89	2.67	81	95.5	1.05	30.1	7.7	20.3	378	79.5
1246	male	100	191	81	0.87	19.85	5.75	135	74.3	0.71	39.6	4.4	15	235	79.2
1247	female	106	137	73	0.81	21.07	3.66	103	89.6	0.69	41.4	8.7	16.1	294	68.1
1248	female	100	177	76	0.9	19.21	3.16	90	92.1	2.06	39.8	12.7	36.7	370	72
1249	female	83	191	112	0.91	17.08	4.59	138	94.3	0.83	45.1	4.6	18.8	356	72.1
1250	female	84	142	76	0.89	11.73	4.08	119	89.2	0.62	42	3.4	22.3	78	70.2
1251	male	84	141	72	0.9	21.16	4.68	145	97	1.03	37.9	3.6	41.8	339	65.4
1252	female	105	183	78	0.87	16.89	4.82	124	83.4	0.97	41.3	6	17.9	314	75.9
1253	female	103			0.99		2.77	96	105.8	0.45	33.4	2.4	47	130	65.3
1254	male	83	201	107	0.99	22.18	6.11	144	77.4	0.9	42.6	5.3	22.7	427	75.4
1255	male	103	179	92	0.84	15.61	4.43	130	91.6	0.74	45.1	1.9	27.9	70	94.6
1256	female	85	130	69	1.1	22.22	3.65	112	98.9	1.21	40.8	8.1	19.2	431	71.4
1257	male	102	151	77	0.93	20.66	4.45	139	94.8	0.87	41.3	3.2	24.8	398	75.7
1258	male	87	179	87	0.91	24.39	4.09	134	104.4	0.86	42.6	4.4	21.8	248	73.6
1259	male	86	157	104	0.88	15.24	4.03	134	102.5	0.93	41	5.5	32.3	253	71.3
1260	male	84	123	66	0.9	17.92	4.61	138	96.7	0.71	41.8	4.3	32.5	367	72.1
1261	female	101	146	76	0.86	17.8	2.89	68	84.4	1.13	33.7	5.2	18.6	421	75.1
1262	female	104	145	67	0.86	20.33	5.51	87	56.8	0.55	38.2	3.9	17.3	277	62.6
1263	female	93	167	84	0.95	18.5	4.93	144	90.1	0.64	43.9	4.9	17.2	242	71.1
1264	male	81	153	76	0.99	24.11	4.43	134	95	1.21	40.5	4.1	35	343	68.2
1265	female	103	187	97	0.93		3.84	98	87.8	0.71	36.6	5	27.7	313	70.7
1266	male	83	123	76	0.91	21.52	4.48	125	90.2	1.04	39.2	6.2	21.4	367	65.6
1267	female	104	136	66	0.95	18.65	3.59	91	81.3	1.79	41.4	11.9	37.1	358	69.6
1268	male	83	118	68	0.88	17.64	4.15	116	89.2	0.89	39.7	6.9	21.7	404	62.9
1269	female	87	174	81	0.85	26.16	4.34	130	93.5	0.81	38.7	6.3	19.5	394	79.9
1270	male	87	124	71	0.76	20.69	4.08	128	98.5	1.02	37.7	6.7	21.6	361	77.5
1271	male	89	129	70	0.9		4.78	107	73	2	44.7	6.8	27	449	72.3
1272	female	91	176	106	0.9	25.54	3.74	113	97.6	1.17	38.1	6.8	18.5	318	66.2
1273	female	103	178	60	0.87	16.46	2.99	93	100.7	1.3	40.6	8.9	37	393	65.1
1274	female	101	191	105	0.8	18.55	4.36	133	95.2	0.81	44.7	4.9	21.6	296	74.8
1275	female	102	146	76	0.84	17.11	3.92	102	85.5	0.86	38.3	6	27.8	253	65.5
1276	female	83	123	76	0.94	18.11	3.39	92	90.3	0.7	32.7	3.9	21.7	289	69.8
1277	female	101	126	66	0.82	17.79	3.82	117	99	0.69	42.6	3.6	22.1	245	73.1
1278	female	80	175	107	0.95	14.79	4.1	127	97.1	0.74	38.7	3.8	25.1	333	65.7
1279	female	102	187	75	0.85	16.69	4.57	125	84.7	1.64	41.7	18.9	19.9	437	64.8
1280	female	105	155	78	0.88	24.6	4.21	128	91	0.63	41.2	3.4	16.6	222	66.1
1281	female	102	207	86	0.93	20.89	4.69	116	81.2	0.7	39.2	6.6	24	295	71.6
1282	female	100	138	82	0.94	16.02	4.08	112	89	0.64	37.7	4.8	15.4	199	69.7
1283	female	100	145	89	0.76	16.63	4.25	129	95.5	0.72	39.7	11.1	18.2	267	70.9
1284	female	105	178	87	0.96	19.52	3.55	112	98.3	0.88	38	7	22.9	265	65.2
1285	female	103	202	107	0.8	17.01	4.33	127	91.5	0.64	42.2	4.8	28.7	294	71.7
1286	female	102	121	71	0.94	25.44	3.81	117	95.8	1.47	38.6	10.4	50.2	406	67.9
1287	female	101	178	92	1.01		4.5	131	92.9	0.9	41.2	4.9	24.5	316	73.8
1288	female	101	146	73	0.9	16.07	4.93	103	72.6	0.88	41.5	8.6	11.2	361	68
1289	female	91	143	63	0.82	20.71	4.71	117	82.4	1.04	43	6.5	26.3	354	72.1
1290	female	100	180	76	0.92	21.75	4.71	84	59.2	0.64	45.5	4.9	31.6	234	78.1
1291	female	82	118	73	0.88		4.24	128	98.3	0.77	41.8	6.7	17	346	72.9
1292	female	100	117	60	0.83		4.18	128	97.6	0.64	46.1	5.3	20.4	225	74
1293	female	105	198	75	0.95	18.16	3.22	80	82	1.69	40.5	10.6	67.4	527	74.3
1294	female	103	144	75	0.88	20.46	4.1	109	83.7	0.77	41.4	7.3	15.1	292	76.5
1295	female	102	176	99	0.91	13.59	3.88	114	96.9	0.81	39.1	8	26.3	234	64.2
1296	female	101	140	86	0.91	17.12	5.11	147	88.6	0.9	44.9	6.7	28	418	71.6
1297	female	111	117	59	0.78	16.07	3.4	100	92.9	0.67	36.1	2.8	38	118	59.9
1298	female	83	120	75	0.88	15.13	4.51	135	88.5	0.68	42.8	4.9	22.1	342	78.3
1299	female	83	86	61	0.87	16.49	3.82	121	100.5	0.83	47.3	4.8	16.9	277	75.1
1300	female	85	135	75	0.74	20.58	4.1	130	97.8	0.74	40.7	4.2	15.8	309	89.4
1301	female	100	171	97	0.86		4.11	104	81.8	0.92	38.4	4.9	18.6	345	66.7
1302	female	108	115	73	0.91	16	4.34	130	97.7	0.48	41.3	3.8	42.5	198	75.3
1303	male	106	126	73	0.89		5.27	146	86.7	0.87	34.2	5.8	23.1	341	73.1
1304	male	80	131	85	0.84	25.71	6.71	185	86.9	1.1	41.9	5.1	32.2	562	75.4
1305	female	104	151	79	1	20.12	4.18	116	91.4	1.07	42.9	6.3	33.4	262	72
1306	female	100	120	53	0.87	15.79	4.56	97	64.9	0.51	36.1	3.6	17.3	185	57.9
1307	female	101	177	64	0.87	18.33				0.8	40.1	6.2	28.1	269	69.6
1308	female	80	158	85	0.73	18.6	4.2	131	96.9	0.71	45.7	4.7	17.2	206	70.8
1309	female	100	199	91	0.94		4.37	119	87.6	0.42	40	3.8	15	217	80.5
1310	female	101	138	72	0.86	20.18	3.51	108	95.7	1.1	38.7	8.5		394	59.3
1311	female	110	116	68	0.93	22.05	3.45	101	94.2	1.83	41.2	5.8	63	447	66.1
1312	female	101	166	88	0.81	21.03	4.36	126	96.6	0.8	38.2	5	21.4	254	67.3
1313	female	107	204	83	0.85	22.44	3.76	110	93.4	0.79	38.3	6.4	18.2	333	64
1314	female	84	104	60	0.89	26.06	4.38	103	81.3	0.85	34.8	5.6	21	294	63.6
1315	male	83			0.81	22.9	4.49	138	97.3	0.92	37.7	5.5	20.6	393	65.2
1316	male	102	163	74	0.81	19.39	6.28	193	94.6	1.38	43.6	6	37.7	748	80.3
1317	male	103	183	106	0.92	21.5	3.65	121	102.5	1.18	34.9	7.2	39.2	433	64.9
1318	male	86	118	67	0.82	20.81	3.78	78	78	1.31	43.3	9.7	27.9	482	71.3
1319	female	100	132	62	0.87	15.56	3.37	105	97.6	0.71	41.2	7.8	17.2	260	66.1
1320	male	91	125	60	0.87	16.21	3.26	107	102.8	1.33	42.7	9.7	29.5	510	69
1321	male	82	80	58	0.84	17.1	3.67	120	95.1	1.2	29.3	8.2	22.6	233	60.6
1322	male	85	115	64	0.76	16.29	4.02	130	97.3	1.02	40	7.9	20.8	371	74.1
1323	male	82	154	92	0.82	20.01	4.55	123	88.4	1.01	45.7	4.5	30.5	450	74.2
1324	female	100	142	78	0.89		3.69	113	95.4	0.83	44.3	3.5		222	71.2
1325	female	100	200	58	0.96	20.78	3.51	103	96.6	0.87	38.8	6.9		400	61.5
1326	male	82	155	86	0.98	21.14	3	106	105.3	1.62	44.7	6.6	28.8	335	69.9
1327	female	100	145	76	0.93	16.17	4.37	126	94.1	1.29	40.4	7.6	29.1	322	66.5
1328	male	100	142	87	0.77	18.16	4.08	126	95.8	0.69	39.2	2.1	13.9	176	62.8
1329	female	113	150	79	0.81	18.07	4.64	120	84.9	0.92	39.6	5	23.1	386	63.7
1330	female	103	145	76	0.9	26.15	4.73	136	91.1	1.02	45.1	8.6	21.1	622	78.7
1331	female	103	137	83	0.86		4.02	123	91	0.85	36.8	6.8	35.3	310	71.6
1332	female	100	154	68	0.99	16.34	4.03	119	92.3	1	40.9	7.2	18	459	65.8
1333	female	102	138	85	0.68	19.84	3.54	102	91.8	0.87	34.5	3.4		263	65.3
1334	female	116	146	78	0.93	19.29	4.71	128	89.2	0.86	34.6	6.4	20.4	412	69.2
1335	female	105	153	64	0.83		5.1	133	81	1	36	3.5	29.2	245	69.1
1336	female	102	138	81	0.82		4.06	103	82.3	0.83	27.6	6	21.1	327	72.1
1337	female	111	173	71	0.75	15.45	3.62	111	97.5	1.02	42.5	8.1	22.7	330	70.2
1338	male	76	117	71	0.79	18.08	4.82	137	89.4	1.11	42.6	5.6	27.2	346	73.4
1339	female	81	154	75	0.91	25.15	3.96	120	97	0.72	44.2	5.5	17.1	271	75.1
1340	female	101	115	59	0.89	15.31	2.91	89	94.2	1.01	39	8.7	15.6	299	80.1
1341	male	81	119	76	0.9	27.4	5.3	133	81.1	0.87	41.4	4.7	21.4	364	69.5
1342	male	80	133	83	0.87	24.61	4.59	137	95.4	1.09	43.9	4.9	19.1	433	68.7
1343	male	90			0.8	17.15	5.71	176	96.5	0.94	44.2	2.9	33.9	501	70.3
1344	female	96	152	76	1.09		3.33	104	94	0.85	37.9	4.3	23.7	333	66.2
1345	female	81	141	76	0.8	19.33	4.4	123	88.4	1.02	40.4	6.2	17.7	382	70.9
1346	female	91	134	78	0.21	20.85	3.77	108	89.1	0.83	42.3	9	27.8	388	70.9
1347	female	92	160	83	0.91	28.17	4.08	130	97.5	0.58	42.5	4.3	20.8	210	76.5
1348	male	83	160	67	0.93	24.35	5.76	149	87	1.22	43.2	4.1	38.8	525	76.3
1349	female	80	158	70	0.9	24.6	4.6	127	90.4	0.67	45.8	6.4	21.6	503	75.5
1350	female	83	160	70	0.93	19.29	4.29	120	89.5	0.7	40.1	5.5	17	411	69.9
1351	female	102	88	55	0.89	14.39	4.4	119	83.6	1.03	35.7	4.2	23.4	309	68.6
1352	female	105	136	95	0.93		4.16	134	99	0.66	41.9	5	10.2	243	69.2
1353	female	101	165	42	0.83	19.33	4.94	107	67.2	1.06	38.6	7.2	12.4	322	66.9
1354	female	81	152	80	0.97	20.88	4.14	123	96.4	0.59	45.7	3.5	19.9	255	70.6
1355	female	110	153	73	0.86	20.82	3.33	98	91.9	0.83	37.8	4.4	33.9	325	61.5
1356	male	90	149	83	0.89	15.64	3.6	112	100.3	0.79	37.4	8.1	16.5	320	69.7
1357	male	86	131	91	0.99	21.76	5.57	163	95.2	1.06	45.9	5.9	35	255	74
1358	female	80	172	90	0.93	18.8	4.38	111	82.4	0.8	41.7	5.4	17.4	260	73.8
1359	female	104	157	80	0.93	33.48	3.56	108	96.9	1.67	40.2	9.3	34.8	606	69.3
1360	female	105	131	85	0.86	17.8	3.47	108	97.1	0.7	39.7	6.3	22.9	253	71.8
1361	female	100	208	100	0.91		4.54	122	86.3	0.46	37.9	4.7	18.9	301	70.6
1362	female	100	197	91	0.81		3.43	111	99.7	0.62	36.1	6.3	20.4	232	61.6
1363	female	100	157	84	0.89	20.25	4.06	118	93.3	1	39.7	7.8	32.3	250	68.6
1364	female	102			0.81		3.84	128	103.9	0.93	35.9	8.8		337	63.2
1365	female	101	135	55	0.83	18.58	3.25	96	96.3	1.71	33.8	11.1	39.1	344	60.4
1366	female	102	166	72	0.98	20.05	3.82	94	84.3	1.14	37.2	5.8	11.5	353	65.7
1367	female	86	114	68	0.74	17.46	4.32	133	94.9	0.66	41.7	6.1	18.2	260	75.9
1368	female	107	191	83	1.07	18.37	4.36	124	86.7	0.74	39.2	9.6	19	482	84.2
1369	female	101	146	104	0.89		5.36	138	83	0.57	42.9	5.5	20.5	222	72
1370	male	87	108	66	0.93	18.36	3.73	105	92.2	0.82	34.7	6.1	28.4	211	67.1
1371	female	100	138	65	0.81	18.78	4.62	103	75.5	0.61	39.9	3.2	27.8	384	61.8
1372	female	100	138	64	0.98	22.77	4.01	120	94.5	0.81	37	5.7		385	70.8
1373	female	100	168	85	0.92		3.73	107	88.7	0.66	38.4	4.9	11.5	255	63.9
1374	male	80	131	81	0.84	19.49	4.54	137	92.3	1.22	45.9	4.5	30.1	342	72.8
1375	female	105	188	67	0.87		3.55	112	97.7	0.74	42.7	7	10.2	326	73.9
1376	female	102	171	86	0.84	17.09	3.31	94	94.9	1.14	34.2	3.9	23.1	326	83.3
1377	female	108	111	55	0.84	20.49	3.17	96	102.8	0.78	38.5	5.8	18	260	61.3
1378	female	100	166	99	0.92		3.21	99	92.8	0.78	41.3	4.6		348	68.9
1379	female	106			0.91	20.95	3.66	111	96.4	0.58	42.7	6.2	14.3	333	69.5
1380	female	104	166	76	0.92	19.52	3.93	97	79.9	1.09	37.4	8.6	24.6	510	76.2
1381	female	102	192	92	0.88	19.71	4.48	135	93.8	1.18	45.6	5.6	32.2	334	78
1382	female	103	117	78	1.04	19.02	4.61	129	91.3	0.71	41.8	4.9	13.1	343	78.8
1383	female	101	121	56	0.92		4.99	86	63.7	0.72	33.6	11	12.6	397	54.8
1384	male	87	129	62	0.84	21.34	4.79	138	90	0.87	45.6	4.1	64	395	70.9
1385	female	106			1.08		4.08	121	92.2	0.42	35.8	3.8	14.1	150	71.9
1386	male	90	105	57	0.92	19.05	4.04	120	95.3	1.35	44.8	9.4	22.3	452	71.7
1387	female	80	159	97	0.81	19.79	4.33	134	97.9	0.84	48.8	6	18.4	244	68.3
1388	female	102	190	75	0.91	23.39	3.85	94	81.3	2	38.6	10	54.1	386	67.1
1389	female	102	143	66	0.88	15.43	3.42	102	92.7	0.98	37.2	5.3	24.4	387	86.6
1390	male	104	142	68	0.81	21.23	4.44	135	94.8	1.22	40	7.7	23.5	428	64.8
1391	female	100			0.89	19.05	4.06	115	88.4	0.53	35.1	4.2	51.1	325	65.2
1392	female	104	104	59	0.81	17.07	3.79	115	93.7	0.71	43	4.4	16.1	312	70.2
1393	female	85	177	88	0.87		3.66	126	102.5	0.75	38.8	2.2	26	302	62.5
1394	female	100	112	58	0.9	14.88	3.92	116	94.1	0.74	38.2	4	15.7	250	71.7
1395	female	113	111	61	0.85		4.03	92	78.4	0.63	41.6	6.3	22	276	63.4
1396	female	104	103	61	0.87	18.97	3.45	103	95.4	0.7	29.6	4.1	28	256	55.7
1397	female	101	196	63	0.88	19.9	3.02	89	90.4	1.49	38.7	6.5	32.2	317	73
1398	female	100	169	45	0.96		3.54	107	94.9	0.75	33.8	6.3		250	60.5
1399	female	101	147	61	1.05	17.78	3.68	107	87.8	1.23	40.5	7.5	22.9	346	67.4
1400	female	101	138	76	0.93	18.62	4.23	130	96.2	0.93	41.8	5.6	27.9	336	70.1
1401	female	103	169	83	0.95	12.82	4.9	114	71	1.06	40.1	5.5	22.9	263	73
1402	female	107	81	42	0.95		3.24	103	101.9	1.02	34.2	7.2	43.2	231	58.8
1403	male	105	162	83	0.92		4.39	133	99.3	0.84	32.6	6.1	26.3	288	60.1
1404	male	100	166	51	0.79		2.9	79	89.3	1.38	33.5	9	20.8	368	61.8
1405	male	84	138	70	0.86	20.57	3.94	117	91.1	0.92	41.9	5.1	21.4	305	75.6
1406	female	101	155	80	0.94		4.021	114	85.5	0.78	39.5	3.9		386	66.1
1407	female	100	135	69	0.84		3.77	112	89.4	0.93	41	5.9	9.1	217	71.6
1408	female	101	140	69	0.79	19.17	4.63	132	92.2	0.93	36.7	8.3	36.1	240	77.3
1409	female	104	142	72	0.94	20.29	4.63	138	92.4	0.63	44.1	4	13.5	229	70.2
1410	female	100	193	71	0.89		3.97	127	96.5	0.78	39.5	4.9	13.1	199	82.7
1411	female	102	144	81	0.86		3.46	98	91.6	1.09	30.4	5.7		308	59.7
1412	female	108	158	58	1.11		3.72	96	83.9	1.83	38.1	13.1		805	70.7
1413	female	100	166	79	0.94	20.87	4.3	124	91.6	0.74	41.6	2.6	12.8	212	63.6
1414	male	81	160	72		20.2	4.48	136	95.8	0.98	40	6	21.2	307	68.9
1415	male	82	205	97	0.88	22.64	4.5	123	88.2	1.09	42.5	8.7	22.5	254	73.4
1416	male	81	157	93	0.69	18.95	4.33	131	92.8	1.15	41.8	4.9	19.2	393	69.7
1417	male	109	171	81	0.88	19.44	4.6	145	96.1	1.01	45.6	5.3	25.4	279	82.3
1418	female	82	180	100	0.88	20.5	4.85	138	88.2	1.13	45.2	6.4	29.2	287	75
1419	female	82	144	74	1.01	20.27	3.86	120	96.4	0.64	41.8	3.8	17.2	218	69.2
1420	female	106	149	72	0.85	15.78	3.85	111	91.9	1.05	33.8	9.8	23.1	333	63.6
1421	female	101	128	78	0.81	0	4.71	128	82.8	0.74	40.5	4.5	28.9	221	64.8
1422	female	100	83	45	0.87		3.22	101	99.4	0.71	32.4	5.7	18.2	392	55.5
1423	female	104	191	86	0.84	18.95	3.98	116	91.2	0.85	37.4	7.6	25.9	234	76.5
1424	female	106	168	84	0.87		4.63	129	89.2	0.8	36.5	6.8	21.1	152	68.5
1425	female	102	130	69	0.91	18.21	3.43	105	98	0.72	34.1	5.6	20.1	220	59.4
1426	female	103	128	64	0.82		4.06	124	101.5	0.48	36.3	3.9	21.8	251	62.8
1427	female	102	174	75	0.94	23.78	3.81	111	94.8	0.67	33.2	4.3		463	67.3
1428	female	82	113	61	0.84	18.97	4.27	130	95.3	0.78	39.1	4.4	20.3	335	71.4
1429	female	100	176	78	0.92	21.55	4.21	115	91	1.07	39.3	5.2	22.9	334	70
1430	male	85	128	77	0.85	20.16	5.26	137	87.1	1.01	44.6	4.8	26.6	429	73.9
1431	female	102	193	82	0.87	20.16	4.14	123	95.7	0.68	41.7	5	20.6	274	71.5
1432	female	105	159	71	0.9	18.43	3.15	81	85.7	1.02	30.3	4.7	25.9	310	63.1
1433	female	103	147	79	0.93	15.27	3.96	114	96.2	0.9	42.3	10.5	23.9	257	67.7
1434	female	105	187	86	0.87		4.27	133	98.4	1.14	35.1	6	25.8	369	63
1435	female	102	153	72	0.94	19.58	4.36	131	92.2	0.88	37.9	4.8	16.5	341	65.7
1436	female	101	197	85	0.96	16.71	4.26	123	94.8	0.54	45.4	2.6	37.8	344	75.1
1437	female	90	141	70	0.91	20.87	4.53	123	88.1	0.75	39.8	4.6	17.8	274	68.8
1438	male	98	192	101	0.85	15.82	4.69	148	97.7	0.97	42.5	5	34.4	366	76.4
1439	female	101	158	76	0.9		3.87	113	94.8	0.52	36.6	6.3	24.6	260	63.8
1440	female	103	147	66	0.99	16.4	3.53	104	96.3	1.02	32.8	7.2	28.6	282	64
1441	male	81	124	70	0.81	22.28	4.11	132	99.3	1.14	38.7	2.4	25.6	274	74
1442	female	104	116	64	0.83		3.33	96	93.1	1.67	38.8	8.1		444	67
1443	female	103	137	71	0.91	20.71	4.49	125	86.9	0.83	37.6	4.6	25.8	539	64.7
1444	male	104	176	86	0.88	21.94	4.54	133	92.7	0.86	44.9	4.5	15.9	345	75.7
1445	female	81	126	85	0.91	22.51	3.95	117	93.4	0.76	43.6	4.3	13.7	300	69.3
1446	male	81	172	98	0.83	23.32	5.12	150	90.4	0.89	43.1	3.9	23.9	423	72.8
1447	female	100	173	81	0.86		2.76	89	101.8	1.39	34.6	5.4	25.4	244	60.7
1448	female	104	126	56	0.95	16.12	3.79	107	92.6	1	40.5	5.6	24.6	392	62
1449	female	102	155	72	0.89	25.16	4.23	119	88.7	1.01	41.9	32.2	24.2	322	75.7
1450	female	107	165	87	0.91	21.13	4.05	116	90.6	1.31	39.9	10.9	24.5	492	65.2
1451	female	100	117	76	0.79	24.93	4.39	135	97.5	0.64	42.7	3	21.4	316	74
1452	female	80	219	102	0.93	27.2	3.91	118	91.3	0.64	43.5	4.3	24.6	299	70.8
1453	male	81	163	102	0.94	20.96	5.53	167	89.2	1.02	47	5.1	16.1	360	79.4
1454	female	101	128	68	0.88		4.11	127	92.5	0.87	41.2	3.7	25.4	385	59.4
1455	female	106	193	98	0.9	14.61	3.41	106	97.9	0.85	37.6	8.7	15.5	410	77.1
1456	male	102	135	71	0.83		3.38	112	100.9	1.54	40.8	8.6	23.2	456	65.9
1457	female	102			0.8	16.53	3.73	118	96.5	0.58	40.2	6	10.2	349	71.3
1458	female	102	172	90	0.84	15.57	4.01	114	86	0.68	42	4.5	24.3	268	64.2
1459	female	100	190	99	0.86	19.05	4	120	97	0.9	43.2	5.4	25.5	210	66.9
1460	female	105	110	59	0.82	16.67	3.69	102	89.7	0.78	38.6	6.6	18.4	272	64.4
1461	male	101	107	63	0.85	16.46	4.39	91	68.1	1.02	37.7	8.3	21.7	508	73.7
1462	female	86	171	84	0.85	22.13	4.69	99	70.4	0.96	41.6	6.2	22.2	343	71.8
1463	male	84	126	76	0.88	19.83	3.61	116	100.6	1.24	40.6	6	32.6	334	65.1
1464	male	87	163	85	0.9	18.67	4.18	132	97.1	1.3	43	4.5	32.3	458	70.7
1465	female	102	125	64	0.78	17.12	3.91	123	100.5	0.88	43.8	5.4	28.8	268	73
1466	female	91	138	74		25.61	4.45	137	95.5	0.68	40.8	3.7	17.4	281	71.8
1467	female	84	146	76	0.8	23.36	4.49	122	88.9	0.68	45.5	4.6	17.3	229	73.7
1468	female	84	151	72	0.94	23.82	4.31	117	85.8	1	44.1	3.7	22	306	78
1469	male	83	123	79	0.91	23.69	5.03	149	95.2	0.95	44.4	6.6	32.2	268	71.8
1470	female	80	142	90	0.91	22.18	4.41	141	101.6	0.63	37.5	2.9	22.3	327	69.5
1471	male	100	130	76	0.89		4.19	126	94.3	1.13	36.3	5.8	31.8	383	63.1
1472	female	92	180	75	0.88	22.63	4.37	121	90.2	0.84	36.2	6.7	60.3	371	73.1
1473	female	84	164	97	0.82	17.65	4.59	118	83.4	0.75	43.7	7.6	22.2	289	74.3
1474	female	88	130	74	0.9	22.73	4.33	129	93.1	0.87	49.9	6.3	20.3	301	78.5
1475	female	93	175	89	0.93	19.75	3.93	110	88.3	0.95	40.2	6.6	21.1	281	74.2
1476	female	100	179	65	0.92		3.92	114	91.8	1.39	38.8	5.2		432	60
1477	female	101	179	83	0.93	24.51	4.1	121	90.2	0.59	44.2	6.3	43	177	70.3
1478	female	81	127	64	0.75	14.66	4.23	131	99.5	0.59	39.4	5.7	27	158	66.9
1479	female	104	150	66	0.8		4.22	123	92.9	0.7	36.1	4.5	33.7	343	68.4
1480	male	105	152	62	1.01	21.77	4.87	147	88.7	1	37.9	4	28.7	291	68.5
1481	female	106	112	50	0.82	14.49	3.42	99	91.8	1	31.9	3.6	27.5	265	52.2
1482	female	104	181	102	0.84		4.07	127	93.1	0.52	43.3	8.7	39.8	188	63.7
1483	female	105	115	76	0.84		4.26	120	90.6	0.93	37.3	3.7	19.4	329	66.4
1484	male	81	168	92	0.97	25.34	6.4	142	73.8	1.19	50.8	6.9	29.5	370	69.7
1485	female	82	158	76	0.83	22	5.81	119	70.1	0.72	47.2	3.9	16.5	262	79.2
1486	female	104	150	76	0.95	21.23	4.46	131	94.6	0.74	42	4.4	25.9	238	75.2
1487	female	86	188	76	0.89	15.72	3.65	113	96.2	0.77	41.4	5.4	17.9	338	72
1488	female	82	172	76	0.92	17.12	4.87	135	90.3	1.05	39.6	5.1	28	379	66.8
1489	female	87	123	76	0.97	21.11	3.91	123	99	0.84	40.4	4	18.4	267	78.6
1490	female	100	136	78	0.82	19.02	3.46	107	99.4	0.76	35.4	5.7		317	67.9
1491	female	91	94	68	0.81	14.81	3.82	115	92.1	0.9	43.2	7.4	57.6	465	73.1
1492	female	102	189	101	0.93	15.41	3.95	122	98.7	0.72	42	4.2	36	350	71
1493	male	81	137	73	0.83		3.95	125	94.9	1.46	40.2	5.7	21.8	446	71.3
1494	female	100	139	89	0.89	14.08	4.53	130	92.1	0.61	38.6	3.7	22.5	219	65.2
1495	female	101	151	62	0.84		3.79	114	95.5	0.61	34.7	6.5	18.9	200	55.5
1496	female	89	188	76	0.84	17.33	4.16	121	95	0.66	40.8	5	14.4	266	70.3
1497	male	103	177	88	0.9	20.51	3.66	116	102.2	1.52	41	5.5	30.9	418	73.9
1498	female	103	157	92	1.01	15.62	4.25	127	91.5	0.6	42.2	5.2	23.2	223	61.1
1499	female	101	199	105	0.84	20.27	4.71	132	86.8	0.84	46.2	4.4	11.1	432	74
1500	male	103	116	52	0.8	13.75	3.28	86	83.8	1.17	32.8	7.2	21.8	411	66.2
1501	female	109	140	76	0.9	16.8	3.74	111	100	1.24	40.9	9.9	37.1	395	74.5
1502	female	111	176	64	0.9	10.41	2.94	93	98	1.73	42.2	10	35.3	440	64.2
1503	male	83	179	91	0.88	27.92	4.75	135	87.8	1.29	43.3	8.5	25.6	382	74.6
1504	male	87	139	76	0.94	22.3	4.79	137	88.3	1.35	40.4	4	23.6	523	69.3
1505	male	87	208	105	0.95		5.16	145	87.8	1.6	39.2	12.7	36	562	70.2
1506	female	103	178	83	0.83	13.28	4.48	119	85	0.71	36.9	7.5	13.7	318	68.6
1507	male	106	179	97	0.97	22.27	4.29	140	101.6	0.66	41.8	4.6	13.3	337	77
1508	female	87	132	69	0.8	17.61	4.26	111	87.8	0.92	45	5.7	25.9	274	72.4
1509	female	84	160	103	0.81	23.92	3.91	120	94.6	0.93	41.3	4.5	21.7	244	71
1510	female	81	117	76	0.85	20.9	4.84	135	87.6	0.75	44	4.8	19.9	361	76.8
1511	female	100	124	69	0.86	16.64	4.46	117	84.3	0.86	43.2	4.9	18	303	58.3
1512	female	102	158	70	0.96	16.73	3.65	95	87.4	1.09	36.5	9.3	24.4	371	66.5
1513	female	101	158	88	0.89		4.11	125	95.6	1.07	38.2	8	28.2	330	78.5
1514	female	105	153	75	0.86	25.36	4.17	114	90.6	1.23	38.1	6.8	23.4	564	70.3
1515	male	84	113	82	0.81	27.04	4.56	142	96.1	1.18	41.2	6.1	22.9	460	68.9
1516	female	106	190	78	0.78		2.92	90	91.4	1.17	30.6	4.7	31.4	179	63.1
1517	female	100	103	55	0.94	12.2	4.05	125	99.5	1.14	43.4	7.2	22.8	362	70.3
1518	female	103	174	58	0.91	16.65	4.37	120	90.4	0.58	31.6	5.5	23.3	223	66.7
1519	female	89	186	80	0.98	18.61	3.46	111	103.8	0.8	42.1	5.5	17.8	214	68.6
1520	male	102	136	76	0.97		3.64	94	90.1	1.3	32.1	5.3	23.3	171	65.3
1521	female	106	167	50	0.89	14.67	3.63	113	96.1	1.02	38.8	8.6	31	307	64.7
1522	female	102	132	51	0.89	20.12	3.96	119	92.7	0.63	41.9	5.7		253	67.9
1523	female	100	211	111	0.97	26.78	5.04	136	86.9	1.12	44.5	8.5	27.4	305	74.5
1524	male	106	152	69	0.74	14.68	4.77	131	87.2	1.18	36.4	5.2	19.1	450	67.7
1525	female	100	180	90	0.85		4.65	119	82.6	0.6	35.3	3.4	18	245	65.2
1526	female	100	140	90	0.96	18.37	3.89	121	94.9	1.02	37.9	4.9	20.8	200	64.7
1527	female	80	170	93	0.92	21.64	4.29	130	95.1	0.81	44.2	4.9	20.8	216	75.8
1528	female	104	141	63	0.93	16.65	2.3	68	97	3	29.9	13.2	32.8	300	56.4
1529	female	100	150	76	0.92	15.72	3.73	109	94.9	0.81	41	3.9	20.5	281	65.3
1530	female	85	162	79	0.94	28.07	4.05	131	101.5	0.71	46.4	7	23.4	262	68.5
1531	male	83			0.75	16.8	5.48	130	73.9	1.04	48.2	5.3	18.6	465	68.5
1532	female	87	134	73	0.89	21.64	5.36	103	63.6	0.88	38.6	4	22.4	466	72.2
1533	female	101	145	75	0.92		4.09	118	89	0.62	39.5	5.8	23.5	331	66.7
1534	male	84	136	81	0.88	26.85	5.34	162	93.3	1.21	46	7.3	27.3	349	67
1535	male	85	172	96	0.88	26.29	4.96	159	98.4	1.07	42.7	6	18.2	353	71.1
1536	female	102	158	94	0.96	21.99	5.06	148	87.5	0.86	41.9	7.4	27.7	456	68.3
1537	male	102	136	93	0.85	17.16	4.1	129	93.2	1.07	46.5	6.4	15.5	307	78.6
1538	male	85	117	79	0.86	25.27	5.82	129	67.9	1.21	46.5	6	22.1	451	72.9
1539	female	84	172	102	0.91	27.38	4.13	133	102.2	0.74	41.6	6.4	17.8	359	70.7
1540	female	101	192	95	0.91	12.8	4.12	127	94.9	1.58	40.1	8	27.7	461	65
1541	male	87	100	59	0.87	24.22	4.86	84	64.2	0.83	37.7	5	28.6	475	67.3
1542	female	103	125	58	1.01	21.03	1.84	62	113.6	0.72	42.6	4.7	23.2	269	64.7
1543	female	108	142	71	0.75		4.57	99	72.6	0.77	32.4	7.5	26.4	278	67.3
1544	male	103	114	45	0.86	17.78	3.92	116	93.6	1.31	36.8	8.9	25.7	383	62.6
1545	female	103	147	64	0.97	21.94	4.46	131	92.2	0.9	38.7	5.8	19.5	571	66.6
1546	male	94	135	82	0.8	16.99	5.03	145	92.8	1.12	40	7	24.9	306	75.9
1547	female	103			0.88	13.32	5.5	149	86.4	0.62	52.2	6.1	16	274	82.8
1548	female	83	165	87	0.91	24.7	3.98	126	97.5	0.88	41.5	5.4	21.3	408	73
1549	male	84	172	77	0.87	28.53	4.42	118	88.7	1.15	43.3	5.9	35	335	75.9
1550	female	80	158	101	0.9	25.44	4.25	136	96.2	0.79	44.9	3.8	21.5	324	75.9
1551	female	100	153	61	0.96	17.28	3.52	103	92.9	0.68	37	4.4	18.6	302	70.6
1552	female	104			0.97	20.62	4.32	127	87.7	0.55	43	4.8	10.2	295	67.3
1553	female	85	121	61	0.9	15.56	3.12	102	102.6	1.5	40.9	10.8	25.7	490	69.4
1554	female	100	194	77	2.93	19.86	4	113	92.8	0.94	37.4	5.3	21.6	373	70.1
1555	female	102	126	65	0.88	13.44	3.37	99	95.5	0.8	42	4.4	17	341	75.8
1556	female	102	157	83	0.83		3.47	107	95.7	0.61	33.1	5.9	13.8	159	66.7
1557	female	85	191	80	0.85	20.29	4.14	117	94	0.77	42.8	4.5	24.3	254	72.5
1558	female	100	195	93	0.82		4.79	123	81.8	0.84	37.9	3.8	16.8	327	72.4
1559	female	102	126	70	0.94	15.01	4.01	114	92.5	0.8	36.7	6.4	33.1	327	71.5
1560	female	90	183	103	0.9	22.67	5.05	125	85.1	1.31	42.8	4	27.3	381	77.8
1561	male	88	153	83	0.89	23.53	4.46	133	91.9	1.33	45	4.8	21.5	443	72
1562	female	102	130	53	0.85	13.33	3.35	91	87.5	0.69	30.6	5.7	22	359	71.5
1563	male	101	144	88	0.93	20.31	3.9	112	87.9	1.07	36.7	4.9	23.6	295	67.3
1564	male	83	119	77	0.81	15.2	6.09	138	71.3	1.04	41.9	4.8	25.1	308	72.5
1565	female	101	144	55	0.98	31.87	3.62	102	92.8	1.17	38.4	9.3		311	64
1566	female	85	122	59	0.92	21	4.49	100	73.9	0.63	40	2.4	26.8	235	69.1
1567	female	91	136	69	0.93	23.9	4.56	131	90.4	0.87	47.3	6.6	24.8	222	77.5
1568	female	100			0.85	18.9	4.46	136	93.7	0.75	37.2	4.8		404	64.5
1569	male	80	136	89	0.86	22.05	5.11	154	92.6	1.64	42.2	6.9	19.3	442	72.1
1570	male	83	176	88	0.88	20.23	4.88	112	73.2	0.94	44.5	6.3	21.5	389	67.8
1571	male	100	152	72	0.94		4.3	125	90.9	1.45	44.9	9.8	30.4	345	59.8
1572	female	102	180	78	1.07	21.78	4.19	121	95.9	1.06	40	5.6	28.5	360	73.8
1573	female	80	199	93	4.83	27.2	4.41	132	93.2	1.09	44.6	5.9	20.5	393	78.4
1574	male	81	165	94	0.89	27.51	5.25	157	90.3	0.81	43.2	4	17.9	381	72.6
1575	female	80	148	66	0.8	19.98	4.28	131	97.7	0.66	43.7	3	13.4	270	69.5
1576	female	106	144	59	0.93	16.63	3.34	106	98.5	0.79	39.5	6.6	13.8	290	64.1
1577	female	102	144	96	0.77		4.83	158	102.7	0.87	42.3	6.1	21.9	460	84.3
1578	female	106	205	77	0.91	21.79	3.2	93	94.4	2.75	46.3	16.3	41.9	352	79.4
1579	male	81	146	92	0.87	21.72	4.81	146	96.5	1.14	42.6	7.7	24.2	469	65.3
1580	female	101	159	87	0.93		3.43	102	95.3	0.84	34.2	4.3	16.3	376	62.6
1581	male	83	138	90	0.98	19.95	4.82	144	93.2	1.17	45.9	6.1	24.1	442	69.9
1582	female	106	148	102	0.83	15.38	3.85	117	94.5	0.86	39.2	5.5	26.4	306	69.7
1583	female	100	126	50	0.91	17.48	4.4	119	86.6	0.6	42.3	2.5	17.8	242	71.9
1584	female	83	176	76	0.9	21.84	3.89	116	94.1	0.71	41	5.1	19.5	295	69.3
1585	female	84	176	96	0.79	21.96	4.46	130	96	0.83	47.9	4.8	15.7	294	74.6
1586	female	101	175	71	0.91	20.09	3.51	123	98.6	0.62	40.2	9	20.1	235	73.5
1587	female	102	161	74	0.91	17.59	4.51	126	86.7	0.55	40.9	3.2	14.5	303	68.7
1588	female	100			1.06	32.69	3.71	121	99.5	0.83	36.8	5		306	62.7
1589	female	98	128	76	0.93	16.86	3.97	122	100.3	0.55	44.7	5.4	21.2	155	69.1
1590	male	81	144	73	0.91	21.63	3.83	126	104.7	0.95	43.3	5.3	24.2	318	71.1
1591	female	81	127	71	0.98	23.1	4.42	137	96.6	1.15	43	9	57.2	362	71.6
1592	female	101	153	65	0.88	14.67	4.55	130	90.3	0.86	41.6	5.9	27.5	344	75.5
1593	female	106	158	63	0.9		3.15	85	86.3	1.05	29.8	7.1	17.9	441	81.2
1594	female	95	126	72	0.9	14.14	4.23	112	83.2	0.95	42.6	5.3	15.9	272	59
1595	female	104	145	76	0.89	23.19	4.38	127	93.8	0.81	39.8	4.3	25.5	146	64.3
1596	female	105	167	81	0.8		4.36	127	89.2	1.3	36.2	10.2	32.6	402	63.7
1597	female	104	144	77	0.82		3.9	121	99.7	1.01	38	5.8	31	325	67.3
1598	male	86	165	97	0.89	22.23	4.59	142	95	1.27	47.2	6.2	37.5	406	78.5
1599	female	103	109	54	1.09	19.41	5.1	141	84.9	0.63	41.6	3.9	22.8	272	71.9
1600	female	103	159	85	0.95	18.28	4.13	118	92.3	0.95	41.4	6.9	21.4	354	74.5
1601	male	80	128	95	0.82	21.28	5.07	143	90.3	0.84	42.8	4.8	15.9	270	71.5
1602	female	89	159	86	0.9		5.46	126	73.3	0.57	39.5	3.3	49.7	261	59.7
1603	male	85	174	106	0.87	21.38	4.98	153	95.8	0.98	46	4.5	37.8	370	71
1604	female	100	118	63	0.99		3.95	114	92.2	0.48	34.7	5	20.9	178	59.4
1605	male	82	166	83	0.89	19.22	4.95	133	84.8	1.11	42.1	8.8	24.5	516	65.7
1606	male	95	136	64	0.93	19.1	4.21	130	97.4	1	39.5	6	33.5	462	66
1607	female	104	116	42	0.89	8.42	3.59	110	94.4	1.22	38.5	5.6	29.4	386	72.3
1608	male	81	138	82	0.95	20.58	4.29	136	100.7	1.02	38.7	4.8	23.5	203	65.4
1609	female	89	144	75	0.97	22.48	4.15	122	93.7	0.71	43.2	4.3	22.3	230	67.6
1610	female	103	182	76	0.72	15.6	3.43	101	95	1.18	42.5	10	27.9	544	74.8
1611	female	102	136	74	0.78		4.05	119	93.8	0.71	37.2	8.3	27.7	290	63
1612	female	107	156	66	0.79	16.04	3.13	104	106.4	0.52	35.8	6.4	16.6	208	60.8
1613	female	99	172	77	0.89	16.59	2.74	93	107.7	1.41	41.6	10.5	29.6	485	77.2
1614	female	105			0.92	16.08	4.94	126	80.2	1.02	42.1	5.7	19.4	249	75.9
1615	male	83	170	105	0.81	22.76	5.86	177	95.2	0.84	51.5	6.8	40.3	406	82.6
1616	male	80	136	70	0.97	20.39	4.27	142	105.2	0.93	42.6	4.3	18.3	331	65
1617	female	101	164	78	0.93		3.46	101	93.4	1.03	30.8	8.6	27.7	212	62.4
1618	female	87	122	85	0.91	21.75	4.26	129	97.2	0.97	38.3	5.9	27.5	366	74.6
1619	female	102	143	73	0.94	18.88	3.85	105	90.1	0.88	36.9	8.7	21.8	356	68
1620	male	103	187	103	0.8	18.8	4.04	125	94.3	0.96	44.4	6.1	22.3	356	79.8
1621	female	105	174	91	0.82	18.71	4.31	133	95.4	0.78	42.4	4.2	17.1	282	69.3
1622	male	101	159	86	0.84	18.82	4.13	117	90.1	0.9	38.9	3.6	23	186	69.6
1623	male	108	156	77	0.86	23.03	2.81	99	104.6	1.03	35.3	5.4		349	52.4
1624	female	85	139	72	0.86	19.39	3.77	121	102.7	0.81	37.4	3.8	15.6	329	68.6
1625	female	83	139	54	0.95	19.29	4.41	137	98.6	0.68	42.9	6.1	16.7	315	79.7
1626	female	82	179	105	0.96	19.64	4.3	126	93	0.7	40	5.2	19.2	190	75.4
1627	female	108	111	57	0.83	12.88	3.97	110	91.4	0.9	33.3	5.2	31.5	236	74.4
1628	female	100	151	78	0.82	21.31	4.28	125	93	0.78	42.4	6.9	19.5	309	72
1629	female	81	180	76	0.85	21.58	4.24	129	95.8	0.81	43.5	6.1	15.8	332	74.1
1630	male	84	110	63	0.79	16.46	3.06	93	97.7	1.21	33.4	3.9	33.6	167	69
1631	male	102	120	58	0.85	17.47	4.04	126	95.3	1.04	43	5.8	25.1	400	73.9
1632	male	81	120	72	0.92	22.84	4.45	77	69.9	1.2	42.5	4.9	20.4	396	75.5
1633	female	100	166	82	0.9	23.96	4.36	116	85.8	0.5	38.2	4.3	12.3	235	72
1634	female	102	173	60	0.86	17.78	3.66	112	93.4	1.17	36.2	6.2	22.3	363	66
1635	female	83	163	95	0.8	22.31	4.55	130	86.8	0.64	44.8	5.2	22.5	358	71.9
1636	female	83	134	76	0.91	19.18	4.4	133	97.5	0.75	40.9	3.2	21.2	304	63.2
1637	male	100	145	67	0.83	19.65	4	116	89.3	1.55	37.3	7.4	20.8	420	68.4
1638	male	80	119	68	0.86	21.8	4.59	134	95.4	0.87	40.6	3.7	29.2	218	68.9
1639	female	101	128	58	0.82		3.22	91	88.5	1.29	35.3	7.1	21.4	345	61.2
1640	female	101	150	75	0.95	21.22	4.45	124	85.6	0.58	37.2	4.6	17.4	314	64.5
1641	female	83	161	73	0.77	17.36	3.64	124	105.2	0.93	47.4	6.3	36.8	261	70.3
1642	male	83	152	81	0.84	20.64	4.8	113	77.7	0.72	39.1	4.8	23.5	412	74.9
1643	female	95	169	86	0.95		4.12	121	94.2	1.11	32.1	6.9	23.7	294	71.1
1644	female	103	202	101	0.93	17.53	4.43	118	84.4	0.77	45.1	7.2	20.9	402	80.8
1645	female	100			0.86		3.63	106	90.6	0.51	31.8	4.6	28.6	222	63.9
1646	female	101	195	69	0.95		3.9	107	89.5	0.69	39.3	7.7	51.8	293	69.1
1647	female	103	192	78	0.78	18.58	4.29	95	76.7	1.02	37.9	5.5	29	257	73
1648	female	90	171	86	0.9	19.44	4.04	115	89.9	0.86	40.2	3.7	31.2	300	69.6
1649	female	100	157	59	0.93	16.88	4.15	124	94.9	0.86	42.4	5.6	15.3	448	68.8
1650	female	105	108	70	0.93	17.78	4.11	120	97.8	0.67	35.6	4.5	22.3	380	66.2
1651	female	100	138	50	1.25	19.2	4.61	135	91.8	0.8	44.7	4.5	27.2	226	94.8
1652	female	80	155	81	0.88	30.2	4.15	133	99.5	0.64	48.8	5.6	25.7	277	78.9
1653	female	106	158	76	0.83	16.38	4.78	124	85.6	0.66	42.3	5.5	19.1	246	77.3
1654	male	81	162	95	0.88	25.18	5.26	172	99.2	1.27	51.6	5.8	30.5	383	70.1
1655	female	83	160	85	0.84	16.2	4.52	107	80.8	0.64	44.2	6.1	18.1	247	81.1
1656	female	105	147	79	0.85		4.05	95	77.3	0.79	33.5	6.2	23	344	66.9
1657	male	81	162	96	0.88	26.66	5.48	178	97.1	1.12	45.8	7.8	30.2	506	69.7
1658	female	102	170	75	1.11	19.9	5.44	150	86.4	0.61	43.5	5.1	17.1	291	71.7
1659	female	81	150	88	0.97	22.55	4.7	147	94.9	0.7	47.1	4	18	258	67
1660	female	101	186	92	0.92		3.48	102	93.1	1.02	31	7.5	51.3	347	66.7
1661	female	92	161	67	0.89	19.51	2.73	66	82.1	0.77	37.6	9.6	24.5	144	69.1
1662	female	86	134	59	0.83	17.6	3.7	115	95.9	0.9	43.5	8.4	32.6	498	71.5
1663	female	89	146	86	0.87	21.05	4.32	144	104.2	0.76	42.5	5.4	17.6	355	77.5
1664	female	103	134	84	0.97	13.56	4.48	130	89.5	0.71	33.7	4.8	15.5	274	60.5
1665	male	81	140	90	0.81	22.42	4.13	123	95.2	1.13	40.3	4	33.3	421	75.8
1666	female	100	169	96	0.86	21.94	4.72	130	88.8	0.85	37.8	4.3	20.8	431	70
1667	female	89	153	87	0.87	15.95	4.14	125	103.4	1.12	48.9	4.5	46.3	371	77.9
1668	female	107	145	78	0.92	16.22	4.05	123	96.5	0.81	39.3	8.5	24.2	335	74.6
1669	female	104	139	72	0.88	20.29	3.41	122	107.9	0.66	45.4	7.5	14.5	270	73.2
1670	female	90	152	85	0.94	26.34	4.36	124	89.7	0.61	41.6	4.7	17.3	278	79.6
1671	male	85	148	99	0.82	26.83	5.83	159	86.6	0.86	47.9	6.1	25.6	430	80.7
1672	female	90	214	106	0.93	20.64	4.8	106	73.3	1.22	38.3	8.4	29	437	75.5
1673	female	101	123	54	0.94	16.44	3.83	112	96.3	1.02	35.6	7.5	31.4	463	65.5
1674	male	87			0.92	18.51	4.99	153	93.8	0.84	41.4	4.8	21.8	499	66.3
1675	female	102	126	71	0.8		3.49	105	96	1.27	36.6	9.6	41.6	349	60.3
1676	male	80	155	100	0.84	19.57	4.5	140	96.4	0.9	40.9	5.8	26.4	390	82.6
1677	female	102	158	74	0.8	16.56	4	116	89.8	0.71	43.3	4.3	10.3	262	77.8
1678	female	102	140	67	0.89	15.48	4.45	115	84.7	1.01	32.5	5.9	25.5	462	62
1679	male	101	104	72	0.86		5.51	153	88	0.76	38.9	6.1	29.4	221	77.4
1680	female	87	146	78	0.9	20.06	4.28	124	94.9	0.86	45.1	7.4	23.6	262	69.4
1681	female	85	176	86	0.93	16.26	4.48	130	92.4	0.69	42.2	3	17.9	217	72.4
1682	male	90	154	66	0.89	20.72	4.63	146	96.5	1.06	45.7	5.8	19.6	492	80.6
1683	male	84	140	74	0.88	13.98	4.59	133	91.3	1.09	42.5	4.3	21.1	373	74.6
1684	male	84	173	107	0.89	18.9	3.81	135	98.7	1.06	38.9	4.2	15.2	421	71.6
1685	female	103	147	65	0.84	13.41	4.11	120	98.8	1.45	39.2	7.2	18.9	399	68
1686	male	80	133	77	0.9	20.72	6.26	128	71.4	1.24	40.6	6	32.2	354	70.5
1687	female	101	179	93	0.87	17.22	4.48	137	94.9	0.59	42.6	6.3	19.9	210	83.1
1688	male	81	106	59	0.78	17.65	5.21	109	64.9	1.01	44.6	5.1	23.6	415	72.5
1689	female	83	156	90	0.87		4.65	135	92	0.69	39.8	4.7	20.3	290	64.8
1690	female	85	129	86	0.9	25.22	4.91	135	89.2	0.8	41.8	6.1	20	567	75.5
1691	male	86	134	72	0.94	24.84	4.73	147	95.6	0.93	40.8	4.3	36.2	411	70.8
1692	male	82	95	66	0.79	19.48	3.35	111	105.4	1.33	42.4	10.5	25.4	602	78.6
1693	male	86	122	74	0.8	16.27	4.9	132	88.4	1.12	43.5	6	20.6	328	74.9
1694	female	101	151	76	0.91	13.54	3.94	108	90.6	0.86	36	7.1	30.4	431	71.3
1695	female	101	137	65	0.94		4.06	117	93.1	0.83	31.8	4.6		403	59.5
1696	male	104	195	97	0.85	14.98	4.57	107	78.3	1.43	42.5	6.9	31	392	66.5
1697	male	86	153	72	0.83	17.75	4.01	126	103	1.3	40.8	5.8	30.8	360	76.8
1698	male	101	161	80	0.96	23.78	3.91	119	95.7	1.41	34.5	4.8	22.3	288	63.4
1699	female	101	125	65	0.88	19.05	3.07	94	97.4	0.8	35.1	4.5	20.5	402	70
1700	female	101	124	52	0.94		4.18	124	92.3	0.7	38.7	4.6	24.5	201	69.6
1701	female	100	123	70	0.95		3.83	109	90.1	1.02	34.4	5.2	28.5	330	64.9
1702	male	85			0.86	17.58	4.39	137	97.7	1.15	45	6.5	33.7	480	77.6
1703	male	83	114	65	0.87	18.44	4.61	134	93.9	1.06	41.2	6.8	33	361	68.8
1704	male	82	147	84	0.84	24.04	4.83	159	101.7	0.81	39.9	5.9	20.8	432	70.5
1705	female	83	145	91	0.78	20.03	3.96	110	85.4	0.8	44.4	3.2	25.8	323	73
1706	female	100	154	70	0.91	16.49	4.85	133	94.4	0.77	41.7	4.1	23.9	284	65.3
1707	female	101	171	72	0.93	24.59	4.04	119	93.83	0.69	43.4	6.2	21.2	303	72.8
1708	male	104	126	76	0.93	16.68	3.07	98	102	1.04	37.6	6.4	21.8	369	64.6
1709	female	102	156	110	0.89	18.38	3.94	115	92.1	1.18	43.1	8	16.9	518	65.4
1710	male	100	187	73	0.99	23.07	4.26	126	90.8	1.3	36.5	7.5	27.7	348	67
1711	male	84	133	79	0.9	22.87				0.88	43.5	4.8	21.2	384	73.7
1712	male	109	135	69	0.82	18.58	3.92	114	93.9	1.09	30.3	11.7	30.3	443	55.8
1713	male	80	121	69	0.91	20.13	4.29	135	96.5	0.97	44.4	5.3	19.6	326	61.6
1714	female	85	162	67	0.89	21.87	4.38	135	93.8	0.78	40.7	3.3	18.5	262	76.2
1715	female	86	150	80	0.95	21.48	5.02	149	91.2	0.57	41.8	2	23.6	359	76.9
1716	female	82	159	67	0.94	17.12	4.24	123	95	0.61	42.6	4.8	17.3	319	77.1
1717	male	100	137	74	0.9		4.24	143	99.8	1.15	40.1	6.6	146.4	252	71.2
1718	male	102	158	60	0.88	18.59	3.6	116	98.6	1.97	40.8	7.5	35.7	281	64.4
1719	male	100	167	58	0.84		3.39	99	93.2	1.45	32.3	8.3	24.9	342	62.8
1720	male	102	146	76	0.92	14.11	4.54	126	93	1.09	35.8	6.8	25.6	379	63.8
1721	female	108	186	76	0.91	19.14	3.77	113	100	1.31	40.7	9.9	38.3	432	71.8
1722	female	103	149	66	0.79	15.3	3.43	78	76.1	0.68	40.4	4.6	16.6	305	69.7
1723	male	81	108	62	0.86	28.4	4.28	142	99.3	1	40.7	3.6	28.3	343	67.4
1724	male	103	153	70	0.87	18.74	3.62	117	101.7	1.24	36.4	5.7	40.6	331	70.6
1725	female	92	132	76	0.9		5.14	109	68.9	1	43.4	6.2	23.1	466	69.5
1726	male	101	146	81	0.76	16.28	3.82	119	94.5	1.38	38.1	4.6	46.1	559	67.9
1727	female	105	130	59	0.79	12.4	3.65	99	86	0.57	38.5	6.7	19	287	60
1728	male	80	172	80	0.93	22.43	5.52	122	73.9	0.8	44.2	3.8	19.3	42	70.3
1729	male	99	146	76	0.93	18.83	3.25	95	99.7	0.85	36	6.2	47.2	360	66.4
1730	female	106	158	77	0.92	17.19	5.1	105	67.8	0.77	38.8	4.5	15.3	390	66.7
1731	female	93	129	65	0.81	19.85	3.56	110	99.4	0.57	39.8	6.5	20.7	311	62
1732	female	101	153	86	0.91	22.54	5.32	122	75.4	0.93	35.4	6.8	11.4	312	68.1
1733	female	104	140	93	0.89	18.1	4.29	123	88.6	0.7	38.8	5.1	32.6	248	74.7
1734	female	83	117	68	0.88	21.75	3.83	117	94.5	1.05	43.1	7	24.3	327	79.7
1735	male	109	126	68	0.83	15.35	3.96	105	87.4	1.39	35.7	7.6	18.9	509	67.7
1736	female	100	145	81	0.78	20.39	4.11	120	92.5	0.53	40.2	2.4	14.6	160	68.3
1737	male	101	142	70	0.76	17.71	3.55	111	101.7	1.45	37	5.3	31.5	541	75.3
1738	female	105	128	74	0.9		3.51	89	86	1.29	31.9	9.8	49.8	538	62.5
1739	female	81	169	103	0.8	15.66	3.87	114	93.8	1.05	43.2	4.3	22.2	338	80.6
1740	female	80	182	87	0.95	24.39	4.9	135	88.6	1	43.8	4.8	19.9	340	70.9
1741	female	83	169	82	0.9	20.45	4.48	134	94.4	0.66	45.7	5.4	15	259	79.3
1742	male	81	168	92	0.95	25.79	4.73	135	87.3	0.95	42.7	3.3	19.3	413	74.9
1743	female	101	158	66	0.9	13.33	3.39	109	97.9	0.8	41.3	6.6	17	279	74.6
1744	male	102	157	62	0.84	18.79	4.16	129	92.3	1.24	46.4	7.5	16.4	305	81
1745	female	87	165	74	0.8	18.18	4.35	130	93.8	0.78	44.1	6.2	17.6	355	71.6
1746	female	96	130	80	0.87	22.37	4.27	119	91.6	1.1	44.6	7.1	35	354	75.3
1747	male	101	142	85	0.79	18.61	4.04	123	93.1	1.2	36.9	6	36.5	308	66.6
1748	female	101	163	59	0.92	23.37	2.43	64	88.5	1.56	28.8	6.8	17.3	504	56.2
1749	male	82	142	82	0.94	24.48	5.47	176	98	1.12	44.7	6.3	25.1	368	72.3
1750	male	82	189	97	0.9	19.56	4.96	154	91.1	1.03	46.2	7	17.8	322	63.1
1751	female	102	148	60	0.98		3.17	98	99.1	1.3	38.1	10.4		471	62.3
1752	female	103	127	67	0.82	18.37	3.02	100	105.3	1.2	36	6.1	44.3	283	61.7
1753	female	83	175	85	0.93	29.2	4.89	130	84.9	0.84	41.1	5.3	18.4	260	77
